# Supplementary material for: Genetic and Physiological Characterization of Two Clusters of Quantitative Trait Loci Associated With Seed Dormancy and Plant Height in Rice
Source: G3 (Bethesda). 2013 Feb 1;3(2):323–31. doi: 10.1534/g3.112.005041 (PMC3564992; doi:10.1534/g3.112.005041)
Supplement: Supporting Information [file supp_3.2.323_FileS1.zip]

Archive with 3 entries (2 files):
- FileS1/
- FileS1/Genetics2012_142398_raw data.csv
- FileS1/GENETICS2012_142398_Results.csv
