# Supplementary material for: Genetic and Physiological Characterization of Two Clusters of Quantitative Trait Loci Associated With Seed Dormancy and Plant Height in Rice
Source: G3 (Bethesda). 2013 Feb 1;3(2):323–31. doi: 10.1534/g3.112.005041 (PMC3564992; doi:10.1534/g3.112.005041)
Supplement: Supporting Information [file supp_3.2.323_FileS1.zip › FileS1/Genetics2012_142398_raw data.csv]

Rawdata Table 1: List of phenotypic (plant height) and marker genotyping data from the BC1F1 EM93-1//EM93-1/SS18-2 population (Note that 1 and 2 represent EM93-1-like and heterozygous genotypes, respectively)
Plant #	Plant height (cm)	RM499	RM495	RM428	RM84	RM220	RM259	RM580	RM147B	RM493	RM9	RM488	RM443	RM297	RM315	RM3602	RM14	RM485	RM233A	RM279	RM53	RM5897	RM71	RM324	RM341	RM262	RM263A	RM526	RM318	RM250	RM213	RM4C	RM138	RM60	RM569A	RM489	RM545	RM517	M251	RM232	RM554	RM156	RM552C	RM55	RM520	RM293	RM514	RM85	RM558C
BC1F1001	106.3	2	2	2	1	1	1	1	1	1	1	2	2	2	2	1	1	2	1	1	1	1	1	1	1	1	1	1	1	1	1	1	1	2	1	1	1	1	1	1	1	1	1	1	1	2	2	2	2
BC1F1002	96.7	2	2	2	1	1	1	1	1	1	1	1	2	2	2	2	2	2	2	2	2	2	2	2	1	1	1	1	1	1	1	2	1	2	1	2	2	2	2	2	2	2	2	1	1	1	1	1	2
BC1F1003	113.1	1	1	1	1	1	2	1	2	2	2	2	2	2	2	2	2	1	1	1	1	2	2	2	2	1	1	1	1	1	1	1	1	1	1	2	2	2	2	1	2	2	2	2	2	2	1	1	1
BC1F1004	103.1	1	1	1	1	2	1	1	1	1	2	2	2	2	2	2	2	2	2	1	1	1	1	1	1	1	1	1	1	2	2	2	1	1	1	1	1	2	2	1	2	2	2	1	2	2	2	2	2
BC1F1005	99.3	1	1	1	1	1	1	1	1	1	1	1	1	1	2	2	2	1	1	2	2	2	2	2	2	1	1	1	1	1	2	2	1	1	1	1	1	1	1	1	1	2	2	1	2	2	2	2	2
BC1F1006	111.6	1	1	1	2	2	1	1	1	1	1	1	1	2	2	2	2	1	1	1	1	1	1	1	1	1	1	1	1	1	1	1	1	1	1	1	1	1	1	2	1	1	1	1	1	1	1	1	2
BC1F1007	86.6	1	1	1	1	1	2	2	2	2	2	2	2	2	1	1	1	1	1	1	1	1	1	1	1	1	1	1	1	1	1	2	1	1	1	1	1	1	1	2	1	2	2	2	2	2	2	2	1
BC1F1008	109.3	2	2	2	2	2	2	2	2	2	2	2	2	2	2	2	1	1	1	1	1	2	2	2	2	2	1	1	1	1	1	1	1	2	2	1	1	1	1	2	1	1	1	1	1	1	2	2	1
BC1F1009	83.2	1	1	1	1	2	2	2	2	2	2	1	1	1	1	1	2	1	1	1	1	1	1	1	2	2	2	2	2	2	2	2	2	2	2	1	1	1	1	1	1	2	2	1	1	1	1	1	1
BC1F1010	104.3	1	1	1	1	2	2	2	2	2	2	2	2	2	2	2	2	2	2	2	2	2	2	2	2	2	2	2	2	2	2	2	2	1	1	1	1	1	1	2	1	1	1	1	2	2	2	2	1
BC1F1011	107.8	1	1	1	1	1	1	2	2	2	2	2	2	2	2	2	2	1	1	1	1	1	2	2	2	2	2	2	2	1	1	2	2	1	1	1	1	1	1	1	1	1	1	1	2	2	2	2	1
BC1F1012	113.8	2	2	2	2	2	2	2	2	2	1	1	1	1	1	2	2	2	1	1	1	1	1	1	1	1	2	2	2	2	2	2	1	1	1	1	1	1	1	1	1	1	1	1	2	2	2	2	2
BC1F1013	96.6	1	1	2	2	2	2	2	1	1	1	2	2	2	2	2	2	1	1	1	1	2	2	2	2	2	2	1	2	2	2	2	2	2	1	2	2	2	2	1	2	2	2	2	2	2	2	2	2
BC1F1014	106.3	1	1	1	1	1	1	1	1	1	2	2	2	2	2	2	2	1	1	1	1	1	1	2	2	2	2	1	2	2	2	2	2	1	1	1	1	1	1	2	1	2	1	2	1	1	2	2	1
BC1F1015	118	2	2	1	1	1	1	1	1	1	1	1	2	2	2	2	2	2	2	2	2	2	2	1	1	1	1	1	2	2	2	2	2	1	1	1	1	1	1	2	1	1	1	2	1	1	2	2	1
BC1F1016	103.8	2	2	2	2	2	1	1	1	1	2	2	2	2	2	2	2	2	1	1	1	1	1	1	1	1	1	1	1	2	2	2	2	1	1	1	1	1	1	2	1	2	1	1	1	1	1	1	1
BC1F1017	113.2	1	1	1	1	1	1	1	1	1	2	2	2	2	2	1	1	1	1	1	1	1	1	1	1	1	1	1	1	1	1	1	1	2	2	2	2	2	2	1	2	2	2	2	2	2	2	2	2
BC1F1018	121.3	1	1	1	1	1	2	2	2	2	2	2	2	2	2	2	1	2	2	2	2	2	2	2	2	1	1	1	1	1	1	1	1	2	2	2	2	2	2	1	1	2	2	2	2	2	1	1	1
BC1F1019	108.7	1	1	1	1	1	1	1	1	1	1	2	2	2	2	2	2	2	2	2	2	2	2	2	2	2	2	1	2	2	2	2	2	1	2	2	2	2	2	1	2	2	2	1	1	1	1	1	1
BC1F1020	126.4	1	1	1	1	1	1	1	1	1	1	1	1	1	1	2	2	1	1	1	1	2	2	2	2	2	2	1	2	1	1	1	1	1	1	1	1	1	1	1	1	2	2	1	2	2	2	2	1
BC1F1021	89.6	2	2	2	2	2	2	2	2	2	2	1	1	1	1	1	1	1	1	1	2	2	2	2	2	2	2	2	1	1	1	1	1	2	2	2	2	2	2	1	2	2	2	2	2	2	2	2	1
BC1F1022	85.3	2	2	2	2	2	2	2	1	1	1	1	1	1	1	1	2	2	2	2	2	2	1	1	1	1	1	2	1	1	1	2	2	1	1	1	1	1	1	1	1	2	2	2	1	1	1	1	2
BC1F1023	88.4	1	1	1	1	2	2	2	2	2	1	1	1	1	1	2	2	2	2	2	2	2	2	2	2	2	2	2	2	2	1	1	1	1	1	1	1	1	1	1	1	1	1	1	1	1	1	1	1
BC1F1024	85.7	2	2	2	2	2	1	1	1	1	2	1	1	1	1	1	1	2	2	2	2	2	2	2	2	2	2	2	2	2	1	1	1	1	1	1	1	2	2	1	2	2	2	2	2	2	2	2	1
BC1F1025	105.5	1	1	1	1	1	1	1	2	1	2	2	2	2	2	2	1	2	1	1	2	2	2	2	2	2	1	1	1	1	1	2	1	1	1	1	1	1	1	2	1	2	2	1	1	1	1	1	1
BC1F1026	106	2	2	2	2	2	2	1	1	1	2	2	2	2	2	2	2	1	1	1	1	1	1	1	1	1	1	1	1	2	2	2	1	1	1	1	1	1	2	2	2	2	2	1	1	1	2	2	2
BC1F1027	114.4	1	1	1	1	1	2	2	2	2	2	2	2	2	2	2	2	1	1	1	1	1	1	2	2	2	2	2	2	2	2	2	2	2	2	1	1	1	1	1	1	1	1	1	2	2	2	2	1
BC1F1028	121	2	2	2	2	2	2	2	2	2	2	2	2	2	2	2	1	2	2	2	2	1	1	1	1	1	1	1	1	1	1	1	1	1	1	1	1	1	2	2	2	2	2	2	2	2	2	2	1
BC1F1029	99.6	1	1	1	1	1	1	1	1	1	1	1	2	2	2	2	2	2	2	2	2	2	2	2	2	2	2	2	2	2	2	1	2	2	2	2	2	2	2	2	2	2	2	2	2	2	1	1	1
BC1F1030	111.1	1	1	1	1	1	1	1	2	1	2	2	1	1	1	2	2	1	1	1	1	2	2	2	2	2	2	2	2	2	2	2	2	1	2	1	1	1	1	1	1	2	2	1	1	1	1	1	1
BC1F1031	95.8	1	1	1	1	1	1	2	2	2	2	2	2	2	2	2	2	2	2	2	2	2	2	1	1	1	2	2	2	2	2	2	2	1	1	1	1	2	2	2	2	2	2	2	2	2	2	2	1
BC1F1032	110.5	1	1	1	1	1	1	1	1	1	1	1	1	1	2	2	2	2	2	1	2	2	2	2	2	1	1	1	1	1	1	1	1	2	2	2	2	2	2	1	2	2	2	2	2	2	1	1	2
BC1F1033	106	2	2	2	2	2	2	2	2	2	2	2	2	2	2	2	2	1	1	1	1	1	1	1	1	1	1	1	2	2	2	2	2	1	1	1	1	1	1	1	1	1	1	1	1	1	2	2	2
BC1F1034	117.9	2	2	1	1	1	1	2	2	2	2	2	2	2	2	2	1	1	1	1	1	2	2	2	2	2	2	2	2	1	1	1	2	1	1	1	1	1	1	1	1	1	1	1	1	1	2	2	1
BC1F1035	104.8	1	1	1	1	1	2	2	2	2	2	2	2	2	2	1	1	2	2	2	2	2	2	1	1	1	1	1	1	1	1	1	1	1	1	1	1	1	1	1	1	1	1	1	1	1	2	2	1
BC1F1036	98	1	1	2	2	2	2	2	2	2	1	1	1	1	1	2	2	1	1	2	2	2	2	2	2	2	2	2	2	2	2	2	2	2	1	1	1	1	1	1	1	1	1	1	1	1	1	1	2
BC1F1037	79.5	1	1	1	1	1	1	1	1	1	1	1	1	1	1	1	2	2	2	2	2	2	2	2	2	2	1	1	1	1	1	1	1	2	2	2	2	2	2	2	2	2	2	1	2	2	1	1	2
BC1F1038	120.2	2	2	2	2	2	2	2	2	2	2	2	2	2	2	1	1	2	2	2	1	1	1	1	1	1	1	1	2	2	2	2	2	2	2	2	2	2	2	2	2	1	1	2	1	1	2	2	1
BC1F1039	102.7	2	2	2	1	1	1	1	1	1	1	1	1	2	2	2	2	2	2	2	2	2	2	1	1	1	1	1	1	1	1	1	1	1	1	2	2	2	2	2	1	2	2	2	2	2	2	2	1
BC1F1040	102.5	2	2	2	2	2	2	2	2	2	2	2	2	2	2	2	1	2	1	1	1	1	1	1	1	1	2	2	2	2	2	2	2	2	2	1	1	1	1	1	1	1	1	2	1	1	1	1	1
BC1F1041	113.1	1	1	1	1	1	1	2	2	2	2	2	2	2	2	2	2	2	2	2	2	2	2	2	2	1	1	1	1	1	1	1	1	1	1	1	2	2	2	2	2	1	1	2	2	2	2	2	1
BC1F1042	114.3	1	1	1	2	2	2	2	2	2	1	1	1	1	1	2	2	1	1	2	1	2	2	2	2	2	1	1	1	1	1	1	1	1	2	2	2	2	2	2	2	2	2	1	2	2	2	2	1
BC1F1043	112	2	2	2	2	2	2	2	2	2	2	2	2	2	2	2	1	1	1	1	2	2	2	2	2	2	2	2	2	2	2	2	2	2	2	2	2	2	2	2	1	2	2	2	2	2	2	2	1
BC1F1044	116.5	2	2	2	2	2	2	2	2	2	2	2	2	2	2	2	2	2	2	2	2	2	2	2	2	2	2	2	2	2	1	1	2	2	2	2	2	2	2	2	1	1	1	2	2	2	2	2	2
BC1F1045	80.6	1	1	1	2	2	2	2	2	2	2	2	2	2	1	1	1	2	2	2	2	2	2	2	2	2	2	2	2	2	2	1	2	1	1	1	1	1	2	2	2	2	2	1	2	2	2	2	2
BC1F1046	104.1	1	1	1	1	1	1	1	1	1	2	2	2	2	2	2	2	1	1	1	1	1	1	1	1	1	2	2	2	2	2	2	2	1	1	1	1	2	1	1	1	1	1	1	2	2	1	1	2
BC1F1047	99.5	1	1	1	1	1	1	1	1	1	2	2	2	2	2	2	2	2	2	2	2	2	2	2	2	2	2	1	1	1	1	1	1	1	1	1	1	2	1	1	1	2	2	2	2	2	2	2	2
BC1F1048	105.3	1	1	2	2	2	2	1	1	1	2	2	2	2	2	2	1	2	2	2	2	2	2	2	2	2	2	2	2	2	2	2	2	1	1	1	1	2	1	1	1	1	1	1	1	1	1	1	1
BC1F1049	105.5	2	2	1	1	1	1	1	1	1	2	2	2	2	2	2	2	1	1	1	1	2	2	2	2	2	2	2	2	1	1	1	2	1	1	1	1	1	1	1	1	1	1	1	2	2	2	2	2
BC1F1050	109.1	2	2	2	2	2	1	1	1	1	2	2	2	2	2	2	2	2	2	2	2	1	1	1	1	1	1	1	1	1	1	1	1	1	1	1	1	2	1	1	1	2	2	2	2	2	2	2	2
BC1F1051	110.3	2	2	2	2	1	1	1	1	1	1	1	1	2	2	2	1	2	2	2	2	1	1	1	1	1	2	2	2	2	1	1	2	2	2	1	1	1	1	1	1	2	2	2	2	2	1	1	2
BC1F1052	101.7	2	2	2	2	2	1	1	1	1	1	1	1	2	2	2	2	2	2	2	2	2	2	1	1	1	1	2	2	2	2	2	2	2	2	2	2	2	2	2	2	1	1	2	2	2	1	1	1
BC1F1053	94	2	2	2	2	2	2	1	1	1	2	2	2	2	2	2	2	1	1	1	1	2	2	2	2	2	2	2	2	2	2	2	2	1	1	1	1	1	1	1	1	1	1	2	1	1	1	1	2
BC1F1054	100.8	1	1	1	1	1	1	1	1	1	1	2	2	2	2	2	2	2	1	1	1	1	1	1	2	2	2	2	2	2	2	1	2	1	1	2	2	2	2	2	2	1	1	1	1	1	1	1	2
BC1F1055	105.8	1	1	2	2	2	2	2	2	2	2	2	2	2	2	2	2	2	2	2	2	2	2	2	2	2	2	2	2	2	2	1	2	2	2	2	1	1	1	1	1	1	2	2	2	2	1	1	2
BC1F1056	100.7	1	2	2	2	1	1	1	1	1	1	1	2	2	2	2	1	2	2	2	2	2	2	2	2	2	2	2	2	2	2	2	2	2	2	2	1	1	1	1	1	2	2	2	2	2	1	1	1
BC1F1057	85.8	1	1	1	1	1	2	2	2	2	2	1	1	1	1	1	2	1	1	1	1	2	2	2	1	1	1	1	1	1	1	2	1	2	2	2	2	2	2	2	2	2	2	1	1	1	1	1	2
BC1F1058	99.8	2	2	2	2	2	2	2	2	2	1	1	2	2	2	2	2	2	2	2	2	2	2	2	2	2	2	2	2	2	2	1	2	2	1	1	1	1	1	1	2	1	1	1	1	1	1	1	2
BC1F1059	106.6	2	2	2	2	2	2	2	1	1	2	2	2	2	2	2	2	2	2	2	2	2	2	2	2	2	2	2	2	2	2	2	2	1	2	2	2	2	2	2	2	2	2	2	1	1	1	2	1
BC1F1060	82.3	1	1	1	1	1	2	2	2	2	1	1	1	1	1	1	2	2	2	2	2	2	2	2	2	2	2	1	1	1	1	1	1	1	1	1	1	1	1	1	1	1	1	1	1	1	1	1	1
BC1F1061	90.1	2	2	1	1	1	1	1	1	1	2	2	2	2	2	2	2	1	1	1	1	1	1	1	1	1	2	2	2	2	2	2	2	1	1	1	1	1	2	2	2	2	2	2	2	2	2	2	2
BC1F1062	97.1	2	2	2	2	2	2	2	2	2	2	2	2	2	2	2	2	1	1	1	1	2	2	2	2	2	2	2	1	1	1	1	1	2	2	2	2	2	2	2	2	2	2	1	1	1	2	2	2
BC1F1063	102.1	2	2	2	2	2	2	2	2	2	2	2	1	1	2	2	2	2	2	2	2	2	2	2	1	1	1	1	1	2	2	2	1	1	1	1	1	1	1	1	1	2	2	2	1	1	1	2	1
BC1F1064	102.9	2	2	1	1	1	2	2	2	2	2	2	2	2	2	2	1	1	1	1	2	2	2	2	2	2	1	1	1	1	1	1	1	1	2	1	1	1	1	1	1	1	1	1	1	1	1	1	2
BC1F1065	105.5	1	1	1	1	1	1	1	1	1	1	1	1	1	2	2	2	2	2	1	1	1	1	1	1	1	2	2	2	2	2	2	2	1	1	1	1	1	2	2	2	2	2	2	2	2	2	2	2
BC1F1066	95.8	1	1	1	1	2	2	2	2	2	2	2	2	2	2	2	1	1	1	1	1	2	2	2	2	2	2	2	2	1	1	1	2	1	1	1	1	1	1	1	1	2	2	2	2	2	2	2	2
BC1F1067	86.8	2	2	2	2	2	2	2	2	2	2	2	2	1	1	1	1	1	1	1	1	1	1	1	1	1	1	1	1	1	1	1	1	1	1	2	2	2	2	2	2	1	1	1	1	1	2	2	1
BC1F1068	110.8	1	1	1	1	1	1	2	2	2	2	2	2	2	2	2	2	1	1	2	2	2	2	2	2	2	2	2	2	2	2	2	2	1	1	2	2	2	2	2	2	2	1	1	1	1	1	1	1
BC1F1069	113.4	2	2	2	2	2	1	1	1	1	1	1	2	2	2	2	1	1	1	1	1	1	1	1	1	1	1	1	1	1	1	1	1	2	2	2	2	2	2	2	2	2	2	2	2	2	2	2	1
BC1F1070	107.8	2	2	2	2	2	2	2	2	2	2	2	2	2	2	2	2	1	1	1	1	1	1	1	2	2	2	2	2	2	2	2	2	1	1	1	2	2	2	2	2	2	1	2	2	2	2	2	1
BC1F1071	117.2	2	2	2	2	2	1	1	1	1	1	1	2	2	2	2	2	2	2	1	1	1	1	1	1	1	1	2	2	2	2	2	2	2	2	1	1	1	1	1	1	2	2	2	2	2	2	2	2
BC1F1072	86.8	1	1	2	1	1	1	1	1	1	1	1	1	1	1	1	2	1	1	1	1	1	1	1	1	1	1	1	1	1	1	1	1	2	2	1	1	1	1	1	1	1	1	1	1	1	1	1	2
BC1F1073	104.7	2	2	2	2	2	2	2	2	2	2	2	2	2	2	2	1	2	2	2	2	2	2	2	2	2	2	2	2	2	2	2	2	2	2	2	2	2	2	2	2	2	2	2	1	1	1	1	1
BC1F1074	113.6	2	2	2	2	2	2	1	1	1	1	2	2	2	2	2	2	1	1	1	1	2	2	2	2	2	2	2	2	2	2	2	2	1	1	1	1	1	1	1	1	1	1	2	2	2	2	2	2
BC1F1075	96.3	1	1	1	1	1	1	1	1	1	2	2	2	2	2	2	2	2	2	2	2	1	1	1	1	1	1	2	1	1	1	1	1	1	1	1	1	1	1	1	1	1	1	1	1	1	2	2	1
BC1F1076	115.1	1	1	2	2	2	2	2	1	2	2	2	2	2	2	2	2	2	2	1	1	1	1	1	1	1	1	1	1	1	1	1	1	2	2	2	1	1	1	1	1	1	1	2	2	2	2	2	2
BC1F1077	117.3	1	1	1	1	1	1	2	2	2	2	2	2	2	2	2	1	2	2	2	2	1	1	1	1	1	1	1	1	1	1	1	1	2	2	2	2	2	2	2	2	1	1	2	2	2	2	2	2
BC1F1078	113.7	1	1	1	1	1	1	1	2	2	2	2	2	2	2	2	1	1	1	1	1	1	1	1	1	1	1	2	2	2	2	2	2	2	2	2	2	2	2	2	2	1	1	1	1	1	1	1	2
BC1F1079	59	2	2	2	2	2	2	2	2	2	2	2	2	1	1	1	1	2	2	2	2	2	2	2	2	2	2	2	2	2	2	2	2	1	1	2	1	1	1	1	1	2	2	1	1	1	2	1	1
BC1F1080	73.9	1	1	1	1	2	2	2	1	2	1	1	1	1	1	1	1	1	1	1	1	1	1	2	2	2	2	2	2	2	2	1	2	1	2	1	1	1	1	1	1	1	1	1	1	1	1	1	1
BC1F1081	69.8	2	2	2	2	2	1	1	1	1	1	1	1	1	1	1	2	1	1	1	1	2	2	2	2	2	2	2	1	1	1	1	1	1	1	1	2	2	2	2	2	2	2	2	2	1	1	1	2
BC1F1082	76.2	1	2	2	2	2	1	1	1	1	1	1	1	1	1	1	1	1	1	1	1	2	2	2	2	2	2	2	2	2	2	2	2	2	1	1	1	1	1	1	1	1	1	1	1	1	1	2	1
BC1F1083	74.4	1	1	1	2	2	2	2	2	2	1	1	1	1	1	1	1	2	1	1	1	1	1	1	1	1	2	2	2	2	2	2	2	2	2	1	1	1	1	1	1	2	2	2	2	2	2	2	2
BC1F1084	94.6	1	1	1	1	2	2	2	2	2	1	2	2	1	1	1	1	2	1	1	1	1	1	1	1	1	1	1	1	1	2	1	1	2	2	1	2	2	2	2	2	2	1	2	2	2	2	2	2
BC1F1085	79	1	1	1	1	1	1	1	1	1	2	1	1	1	1	1	1	2	1	1	1	2	2	2	2	2	2	2	2	2	2	2	2	1	1	1	1	2	1	1	2	2	2	2	1	1	1	1	2
BC1F1086	85.7	2	2	2	2	2	2	2	2	2	1	1	1	1	1	1	2	1	1	1	1	1	2	2	2	2	2	2	2	2	1	1	2	1	1	1	2	2	2	2	2	1	1	1	2	2	2	2	2
BC1F1087	75.3	2	2	2	2	2	2	2	1	2	2	1	1	1	1	1	1	2	2	2	2	2	2	2	2	2	2	2	2	2	2	2	2	1	2	2	2	2	2	2	2	2	2	2	1	1	2	2	2
BC1F1088	83.3	1	1	1	1	1	1	1	2	2	2	2	2	1	1	1	1	1	1	1	1	2	2	2	2	2	2	2	2	2	2	2	2	1	1	2	2	2	2	2	2	2	2	2	2	2	2	2	2
BC1F1089	99.7	2	2	2	2	2	1	1	1	1	1	1	1	2	2	2	2	1	1	1	1	2	2	2	2	2	2	2	2	2	2	2	2	1	1	1	1	1	1	1	1	1	1	2	2	2	2	2	2
BC1F1090	76.8	2	2	2	1	1	1	1	1	1	1	1	1	1	1	1	1	1	1	1	1	1	1	1	1	1	1	1	1	1	1	1	1	1	2	2	2	2	2	2	2	2	2	2	2	1	1	1	2
BC1F1091	76.8	1	1	2	1	1	1	1	1	1	1	1	1	1	1	1	2	2	2	2	1	1	2	2	2	1	1	2	2	2	1	2	2	2	2	2	2	2	2	2	2	2	2	2	2	2	2	2	2
BC1F1092	71.3	1	1	2	2	2	2	2	1	1	2	1	1	1	1	1	1	2	2	2	2	2	2	2	2	2	1	1	1	1	1	1	1	1	1	1	1	1	1	1	1	2	2	2	2	2	2	2	1
BC1F1093	76.3	2	2	2	2	1	1	1	2	1	1	2	1	1	1	1	1	1	1	1	1	1	1	1	1	1	1	1	1	1	2	2	1	1	1	1	1	1	1	1	1	1	1	1	1	1	2	2	1
BC1F1094	72.7	1	1	1	1	1	1	1	1	1	1	1	1	1	1	1	1	1	1	1	1	1	2	2	2	2	1	2	2	2	2	2	2	1	1	1	1	2	2	2	2	2	2	2	2	2	1	1	2
BC1F1095	77.3	1	1	2	2	2	2	1	1	1	1	1	1	1	1	1	1	2	1	1	1	1	1	1	1	1	1	1	2	2	2	2	2	1	1	1	1	1	1	1	1	1	1	1	2	2	2	2	1
BC1F1096	74.1	1	1	2	1	2	2	2	2	2	1	2	2	2	1	1	1	2	2	2	2	1	1	1	2	2	2	2	2	2	1	1	1	1	1	1	1	1	1	1	1	1	2	2	2	2	1	1	1
BC1F1097	75.7	1	2	2	2	2	2	2	2	2	2	2	2	2	2	2	2	2	2	2	2	2	2	2	2	2	1	1	1	1	2	2	2	2	1	1	1	1	1	1	2	2	1	1	2	2	2	2	2
BC1F1098	78.7	2	2	2	2	2	1	1	1	1	1	1	1	1	1	1	1	2	2	2	2	2	1	2	2	2	2	2	2	1	1	1	1	2	2	2	1	1	1	1	1	2	1	1	1	1	2	2	1
BC1F1099	75.7	1	1	2	2	2	2	1	1	1	1	1	1	1	1	1	2	2	2	2	2	1	1	1	1	1	1	1	1	1	1	1	1	1	1	1	1	1	1	1	1	2	2	2	2	2	1	1	2
BC1F1100	70.8	1	1	1	1	1	1	1	1	1	1	1	1	1	1	1	1	2	2	2	2	2	2	2	2	2	2	2	2	2	2	2	2	2	2	2	2	2	2	2	2	2	1	2	2	2	2	2	2
BC1F1101	69	2	2	2	2	2	2	2	2	2	2	2	2	1	1	1	1	2	2	2	2	1	1	1	1	1	2	1	1	2	2	2	2	1	1	1	1	1	1	1	1	2	2	2	2	2	2	2	2
BC1F1102	71.6	2	2	2	2	2	2	2	1	1	1	1	1	1	1	1	1	2	1	1	1	1	1	1	1	1	1	1	1	1	1	1	1	1	1	1	1	2	2	2	2	2	2	2	2	2	2	2	1
BC1F1103	81.2	1	1	1	1	1	2	2	2	2	2	1	1	1	1	2	2	1	2	2	2	1	1	1	1	1	1	1	1	1	2	2	2	1	2	2	2	2	2	2	2	1	2	2	2	2	2	2	1
BC1F1104	*	1	1	1	1	1	1	1	2	1	2	2	2	2	2	2	1	2	2	2	2	2	2	2	2	2	2	2	2	2	2	2	2	2	2	2	2	2	1	1	1	1	1	1	1	1	1	1	1
BC1F1105	70.7	2	2	2	2	2	2	2	2	2	2	2	2	2	1	1	1	2	2	2	2	1	1	1	1	1	2	2	2	2	2	2	2	1	1	1	1	1	1	1	1	1	1	1	1	2	2	2	2
BC1F1106	96.4	1	1	1	1	1	2	2	2	2	2	2	2	2	2	1	1	2	2	2	2	1	1	1	1	1	1	2	2	2	2	2	2	2	2	2	2	2	2	2	1	2	2	2	2	2	2	2	2
BC1F1107	87.8	1	2	2	2	2	2	2	2	2	2	2	1	1	1	1	1	2	1	1	1	2	2	2	2	2	1	1	1	1	1	1	1	1	1	2	2	2	2	2	2	2	2	2	2	2	2	2	1
BC1F1108	83.4	1	1	1	1	1	1	1	1	1	1	1	1	1	1	1	1	1	2	2	2	2	2	2	2	2	1	1	1	1	1	1	1	1	1	1	1	1	1	1	1	2	2	2	2	2	2	2	2
BC1F1109	88.7	1	1	1	1	1	1	1	1	1	2	2	2	2	2	2	2	2	2	2	2	2	2	2	2	2	2	2	2	2	2	2	2	1	2	1	1	1	2	2	2	2	2	2	2	2	2	2	2
BC1F1110	79.8	1	1	2	2	2	1	2	2	2	2	2	2	1	1	1	1	2	2	2	2	2	1	1	1	1	1	1	1	1	2	1	1	1	1	2	2	2	2	2	2	2	2	2	1	1	1	1	2
BC1F1111	67.3	2	2	2	2	2	2	2	2	2	1	1	2	1	1	1	1	2	2	2	2	2	2	2	2	2	2	2	2	2	2	2	2	1	1	1	1	1	1	1	1	1	1	2	1	1	1	1	1
BC1F1112	76.2	2	2	2	2	2	2	2	2	2	2	2	2	2	1	1	1	2	2	2	2	1	1	1	1	1	1	1	1	1	1	1	1	2	2	1	1	1	1	1	1	1	1	1	1	1	2	2	1
BC1F1113	85.8	1	1	2	2	2	1	2	1	2	2	2	2	2	2	2	2	2	2	2	2	2	2	2	2	2	2	2	2	2	2	2	2	2	2	2	2	2	2	2	2	2	2	1	2	2	2	2	2
BC1F1114	84.1	1	1	1	1	2	2	2	2	2	1	1	1	1	1	1	1	1	.	1	1	2	1	2	2	2	2	2	2	2	2	2	2	2	2	1	1	1	1	1	1	1	1	2	2	2	2	2	2
BC1F1115	84	2	2	2	2	2	1	2	2	2	2	2	1	1	1	1	1	2	2	2	2	2	2	1	2	2	1	1	1	2	2	2	2	1	1	2	2	2	1	1	2	1	1	2	1	2	2	2	2
BC1F1116	90.9	1	1	2	2	2	2	2	2	2	2	2	2	1	1	1	1	2	2	2	2	2	2	2	2	2	2	2	2	2	2	2	2	2	2	2	2	2	1	1	1	1	1	2	2	2	1	1	1
BC1F1117	67.8	2	2	2	1	1	1	1	1	1	1	1	1	1	1	1	2	1	1	1	2	2	2	2	2	2	2	2	2	2	2	2	2	1	1	1	1	1	1	1	1	1	2	2	1	1	1	1	2
BC1F1118	78	1	1	1	1	1	1	1	1	1	1	1	1	1	1	1	1	1	1	1	1	2	2	2	2	2	1	1	1	1	1	1	1	2	2	1	1	1	1	1	1	1	1	1	1	2	2	2	2
BC1F1119	78.4	1	1	1	1	1	1	2	2	2	2	2	2	2	2	1	1	2	2	2	2	2	2	2	2	2	2	2	2	2	2	2	1	2	2	2	2	2	2	2	2	2	2	2	2	2	2	2	2
BC1F1120	79.1	2	2	2	2	1	1	1	1	1	1	1	1	1	1	1	2	2	1	1	1	1	1	2	2	2	1	1	1	2	2	2	2	1	1	1	1	1	1	1	1	1	1	1	1	1	1	1	2
BC1F1121	78.8	1	2	2	2	2	2	2	2	2	2	2	1	1	1	1	1	1	1	1	1	2	2	2	2	2	2	2	1	2	2	2	2	2	1	1	1	1	1	1	1	2	2	1	1	1	1	1	2
BC1F1122	81.2	1	1	1	1	1	1	1	1	1	1	1	1	1	1	1	1	2	2	2	2	1	1	1	1	2	2	2	2	2	2	1	1	1	2	2	2	2	2	2	2	2	2	2	2	2	2	2	2
BC1F1123	87.6	1	1	1	1	1	1	1	1	1	1	1	1	1	1	1	1	2	2	2	2	2	1	1	1	2	2	2	2	2	2	2	2	2	1	1	1	1	1	1	1	1	1	1	1	1	2	2	2
BC1F1124	82	2	2	2	2	2	2	2	2	2	2	2	2	2	1	1	1	2	2	2	2	2	2	2	2	2	2	2	2	2	2	2	2	1	1	1	1	1	1	1	1	1	1	2	2	2	2	2	2
BC1F1125	90.8	1	1	2	2	2	2	2	2	2	1	1	1	1	1	1	1	1	1	1	1	1	1	1	1	1	2	2	1	1	1	1	1	2	2	2	2	2	2	2	2	2	2	1	2	2	2	2	2
BC1F1126	85.4	2	2	2	2	2	2	2	2	2	2	1	1	1	1	1	1	1	1	1	1	2	1	1	1	1	2	2	2	2	2	2	2	2	2	2	2	2	2	2	2	1	1	2	2	2	1	1	2
BC1F1127	78.7	1	1	1	1	1	2	2	2	2	2	2	2	1	1	1	1	2	2	2	2	1	1	1	1	1	2	2	2	2	1	1	1	2	2	2	1	1	1	1	1	1	1	1	1	1	1	1	2
BC1F1128	76.6	1	2	2	2	1	1	1	1	1	1	1	1	1	1	1	2	1	1	1	1	2	1	2	2	2	1	2	2	2	2	2	2	1	1	1	1	1	2	1	2	1	1	1	2	2	1	1	2
BC1F1129	81.4	1	1	1	1	1	1	2	2	2	2	2	2	2	1	1	1	2	2	2	2	2	2	2	2	2	2	2	2	2	2	2	1	2	2	2	2	2	2	2	2	2	2	2	2	2	2	2	2
BC1F1130	82.1	1	1	1	1	1	2	2	2	2	2	2	2	1	1	1	1	1	1	1	1	1	1	1	2	2	2	2	2	2	2	1	1	1	1	1	1	1	1	1	1	2	1	2	2	1	1	1	1
BC1F1131	71.3	1	2	2	1	1	1	1	1	1	1	1	2	1	1	1	1	2	2	2	1	2	2	2	2	2	2	2	2	2	2	2	2	2	1	1	1	1	1	1	1	2	2	2	2	2	2	2	2
BC1F1132	85.3	2	2	2	2	2	2	1	1	1	1	1	1	1	1	1	1	2	2	2	2	1	1	1	1	1	1	1	1	.	1	1	1	1	1	1	1	1	1	1	1	1	1	1	1	1	2	2	2
BC1F1133	73.3	2	2	2	2	2	1	2	2	2	2	1	1	1	1	1	1	1	1	1	2	2	2	2	2	.	2	2	1	1	1	1	1	2	2	2	2	2	2	2	2	2	2	1	1	1	1	1	2
BC1F1134	81.1	2	2	2	2	2	2	1	2	1	1	1	1	1	1	1	1	2	2	1	1	1	1	1	1	1	1	1	1	1	1	2	1	1	1	1	1	1	1	1	1	1	1	1	1	1	1	1	2
BC1F1135	86.6	1	1	1	1	1	1	1	1	1	1	1	1	1	1	1	1	1	1	1	1	1	1	1	1	1	1	1	1	1	1	1	1	1	1	1	1	1	1	1	1	1	1	2	2	2	2	2	2
BC1F1136	88.2	1	1	1	2	2	2	2	2	2	2	1	1	1	1	1	1	2	2	2	2	1	1	1	1	1	1	1	1	1	1	1	1	2	2	2	2	2	2	2	2	1	1	1	1	1	1	1	2
BC1F1137	80	1	1	1	1	1	1	1	1	1	1	1	1	1	1	1	2	2	2	2	2	1	1	1	1	1	1	1	1	1	1	1	1	1	1	1	1	1	1	1	1	1	2	2	2	2	2	2	2
BC1F1138	86.4	2	2	2	2	2	1	1	1	1	1	1	1	1	1	1	1	2	2	2	2	2	2	2	2	2	2	2	2	2	1	1	1	2	2	2	2	2	2	2	2	2	1	1	1	1	2	2	1
BC1F1139	79.8	1	1	1	1	2	2	2	2	2	1	1	1	1	1	1	2	2	2	2	2	2	2	1	1	1	1	1	1	1	1	1	1	2	2	2	2	2	2	2	2	2	2	2	2	1	1	1	2
BC1F1140	80.5	1	1	1	1	1	1	1	1	1	1	1	1	1	1	1	2	1	1	1	1	1	1	1	1	1	1	1	1	1	2	2	2	2	2	2	2	2	2	2	2	2	2	2	2	1	1	1	2
BC1F1141	72.3	1	1	1	1	2	1	2	1	1	1	1	1	1	1	1	1	2	2	2	2	2	2	2	2	2	2	2	2	2	2	2	2	2	2	1	1	1	1	1	1	2	2	2	2	2	2	2	1
BC1F1142	94.3	1	1	1	1	1	1	1	1	1	1	1	1	1	1	1	1	2	2	2	2	2	2	2	2	2	2	2	2	1	1	1	1	1	1	2	2	2	2	2	2	1	1	2	2	2	2	2	1
BC1F1143	79.8	1	2	2	2	2	2	2	2	2	2	2	2	2	1	1	1	2	2	2	2	1	1	1	1	1	1	1	1	1	1	1	1	2	2	1	1	1	1	1	1	1	1	1	2	2	2	2	2
BC1F1144	68.3	2	2	2	2	2	2	2	1	1	1	1	1	1	1	1	1	2	2	2	2	2	2	2	2	2	2	2	2	1	1	1	1	2	2	2	2	2	2	2	2	2	2	2	2	2	2	1	1
BC1F1145	73.4	2	2	2	2	2	2	1	1	1	1	1	1	1	1	1	1	1	1	1	1	1	1	1	2	1	2	2	2	2	1	1	1	1	1	1	1	1	1	1	1	2	2	2	2	2	2	2	2
BC1F1146	78.3	2	2	2	2	2	2	2	2	2	2	2	2	1	1	2	1	1	1	1	1	1	1	1	1	1	1	1	1	2	2	2	2	1	1	1	2	2	2	2	2	2	1	1	1	1	1	1	2
BC1F1147	99.8	2	2	2	2	2	2	2	1	2	1	1	1	1	1	2	2	2	2	2	2	2	2	2	2	2	2	2	2	2	2	2	2	1	1	1	1	1	1	1	1	2	2	2	2	2	2	2	2
BC1F1148	80.3	1	1	1	1	1	2	2	2	2	2	2	2	1	1	2	1	2	2	2	2	2	2	2	2	2	2	2	2	2	2	2	2	1	1	1	1	1	1	1	2	2	2	2	2	2	1	1	2
BC1F1149	84.4	2	2	2	2	2	2	2	2	2	2	2	2	1	1	2	1	2	2	2	2	1	1	1	1	1	2	2	2	2	2	2	2	2	1	1	1	1	1	1	1	1	1	1	1	1	2	2	2
BC1F1150	75.3	.	1	1	2	2	2	2	2	2	2	2	2	2	1	1	1	1	1	1	1	1	2	2	2	2	1	1	1	1	1	1	1	2	2	1	1	1	1	1	1	2	2	2	2	2	2	2	2
BC1F1151	91.2	.	1	1	1	1	1	2	2	2	2	2	2	2	2	1	1	1	1	1	1	1	1	1	1	1	1	1	1	1	2	2	2	2	2	1	2	1	1	1	1	1	1	1	2	2	2	2	1
BC1F1152	77.3	1	1	1	1	2	1	1	1	1	1	1	1	1	1	1	1	1	1	1	1	1	1	1	1	1	1	1	1	1	1	1	1	1	2	1	1	1	1	1	1	1	1	1	1	1	1	1	1
BC1F1153	97.9	2	2	2	2	2	2	2	2	2	2	2	2	2	2	2	2	1	1	1	1	1	1	1	1	1	2	2	2	1	1	1	1	1	1	2	2	2	2	2	2	2	2	2	2	2	2	2	2
BC1F1154	101.7	2	2	1	1	1	1	2	2	2	2	2	2	2	2	1	2	2	2	2	2	1	1	1	1	1	2	2	2	2	2	2	2	1	1	1	1	1	1	1	2	2	2	2	2	2	2	2	2
BC1F1155	104.5	.	2	2	2	2	2	2	2	2	2	2	2	2	2	1	2	2	2	2	2	2	2	2	1	1	1	2	2	2	2	2	2	2	2	1	1	1	1	1	1	2	1	1	1	2	1	1	1
BC1F1156	93.2	2	2	2	2	2	2	2	2	2	2	2	1	1	2	1	2	1	1	1	1	1	1	1	2	2	2	2	2	2	2	2	2	2	2	1	1	1	1	1	1	1	1	1	1	1	1	1	2
Rawdata Table 2. List of plant height and marker genotyping data for the BC1F1 plant #47-derived BC1F2 population (Note that 1, 2, and 3 represent EM93-1-like, heterozygous and SS18-2-like genotypes, respectively)
Plant #	Height(cm)	Genotype of marekrs on individual chromosome segments
		chromosome 1					chromosome 2								chromosome 3					chromosome 4					chromosome 5							chromosome 6				chromosome 7							chromosome 8				chromosome 9		chromosome 10
		RM9	RM488	RM297	RM315	RM3602	RM279	RM8	RM5897	RM71	RM324	RM341	RM262	RM263	RM156	RM55	RM520	RM293	RM514	RM518	RM261	RM471	RM349	RM559	RM507	RM13	RM574	RM249	RM164	RM440	RM3476	RM314	RM549	RM564	RM541	RM214	RM5841	RM346	RM234	RM18	RM118	RM172	RM152	RM25	RM547	RM264	RM444	RM296	RM474
BC1F2_47-001	72	1	3	2	2	2	3	3	2	2	1	2	2	2	2	1	1	2	2	3	1	3	3	2	1	1	1	2	2	2	1	2	2	2	2	2	2	2	3	1	3	2	2	1	1	2	3	2	3
BC1F2_47-002	81	2	2	2	2	2	2	2	2	2	2	2	2	2	1	1	1	1	1	3	3	3	1	1	1	1	1	2	3	3	3	3	2	2	2	2	2	3	3	3	3	2	2	2	3	2	3	3	1
BC1F2_47-003	53	1	1	1	1	1	1	1	2	2	2	2	3	3	2	1	1	2	2	1	1	1	1	3	1	3	1	2	1	2	2	3	3	3	3	2	2	2	2	2	2	2	2	3	2	3	1	1	2
BC1F2_47-004	114	2	2	1	2	2	2	2	2	3	3	3	3	3	2	2	2	2	2	2	2	2	1	1	3	3	3	2	2	2	2	1	1	2	2	3	3	3	3	3	2	2	1	1	2	2	3	3	3
BC1F2_47-005	90	3	3	3	3	3	2	2	2	3	3	3	3	2	2	2	2	2	2	2	2	3	1	2	2	1	1	1	2	1	2	2	3	3	3	3	3	3	2	2	2	2	3	2	1	2	2	2	2
BC1F2_47-006	105	3	3	3	3	3	1	1	1	1	1	1	1	2	2	3	3	2	2	2	3	3	2	2	1	2	2	2	3	3	3	3	3	2	2	1	1	2	3	2	3	3	1	2	2	3	1	1	1
BC1F2_47-007	91	1	1	2	2	2	3	3	3	3	3	3	3	3	2	3	2	2	2	1	1	1	2	2	2	2	2	2	2	3	3	2	2	2	2	2	2	2	2	1	2	2	2	1	1	2	2	1	3
BC1F2_47-008	80	1	1	1	2	2	1	1	1	1	1	1	1	2	2	2	2	2	2	2	2	1	2	2	3	3	3	3	1	2	2	2	3	2	2	3	3	3	3	1	3	1	1	1	1	1	2	2	3
BC1F2_47-009	84	2	2	2	2	2	2	1	1	1	1	2	2	2	1	3	3	1	3	3	3	3	2	2	3	3	2	2	1	1	1	3	2	3	3	1	1	1	2	2	2	2	2	2	3	3	2	2	2
BC1F2_47-010	96	2	2	2	2	2	2	2	3	3	3	3	3	1	1	1	1	1	2	3	3	3	2	3	1	2	3	3	2	2	2	2	2	1	1	3	3	2	2	2	2	2	2	2	2	2	2	2	1
BC1F2_47-011	90	1	1	1	1	2	2	2	2	2	2	2	2	2	2	2	2	2	1	1	3	3	1	1	2	2	2	3	3	3	2	2	3	3	3	2	2	3	3	1	3	3	2	2	2	1	2	2	1
BC1F2_47-012	70	1	1	2	1	1	2	2	2	3	3	3	3	3	2	2	2	2	2	3	3	3	3	3	2	2	2	3	3	3	3	2	2	2	2	2	2	3	2	1	1	1	3	2	2	2	2	2	2
BC1F2_47-013	67	1	1	1	1	1	2	2	1	1	1	1	1	1	3	2	3	3	3	1	2	1	1	1	2	3	3	3	3	3	2	3	2	2	2	1	1	1	1	3	1	1	2	2	2	2	1	1	2
BC1F2_47-014	81	2	2	2	2	3	3	3	2	2	1	1	1	1	3	3	3	3	3	2	2	2	2	3	2	3	3	3	1	2	2	3	3	2	2	2	2	3	3	2	3	2	2	2	2	2	3	3	2
BC1F2_47-015	81	3	2	2	2	2	2	2	2	2	2	2	2	2	3	3	3	3	2	2	2	2	3	3	2	2	1	1	2	1	1	3	2	2	2	2	2	2	2	3	3	3	3	3	3	3	1	1	1
BC1F2_47-016	102	1	2	3	3	3	2	2	2	2	2	-	1	1	2	2	2	2	2	3	3	1	1	1	1	2	2	2	2	2	2	3	3	3	3	3	3	3	3	2	3	3	3	3	3	2	2	2	3
BC1F2_47-017	107	2	2	2	3	3	2	1	2	2	2	3	3	3	2	3	2	2	2	1	1	1	2	2	2	2	3	3	3	3	2	2	3	3	3	3	3	3	2	3	2	2	2	2	2	1	2	2	2
BC1F2_47-018	85	1	1	2	2	2	2	1	3	3	3	3	3	2	1	2	1	1	1	2	2	1	2	2	3	2	3	3	3	3	3	2	3	3	2	2	2	2	2	2	2	3	3	3	3	2	1	2	2
BC1F2_47-019	60	2	3	2	1	1	3	3	3	3	3	2	2	2	1	1	1	1	1	1	1	2	3	3	3	3	3	2	2	2	2	1	1	3	3	1	1	1	1	3	1	2	2	1	1	3	2	2	2
BC1F2_47-020	101	3	2	2	2	2	1	1	1	1	1	2	2	2	2	2	2	2	3	2	2	2	2	2	2	2	2	3	3	2	2	2	2	3	3	3	3	2	1	2	1	2	1	1	2	2	1	1	1
BC1F2_47-021	80	2	2	2	2	2	2	3	3	3	3	-	1	1	1	1	1	1	1	3	3	1	1	2	2	2	2	2	2	2	2	3	2	2	1	1	1	3	2	2	2	2	3	3	3	2	2	2	1
BC1F2_47-022	84	2	2	2	2	2	1	1	1	1	2	2	2	2	3	3	3	3	1	2	2	1	2	1	2	2	1	1	1	1	1	2	2	3	3	2	2	2	2	3	2	2	2	3	2	2	1	1	1
BC1F2_47-023	55	3	3	1	1	1	1	1	1	1	1	1	1	1	3	1	1	1	1	2	1	2	1	1	2	2	2	1	1	1	1	2	2	1	1	2	2	1	1	2	1	1	1	1	1	2	1	1	2
BC1F2_47-024	64	2	2	2	1	1	1	2	3	3	2	3	3	2	2	2	2	2	2	2	2	2	3	3	2	2	2	3	2	2	2	2	2	2	2	3	3	2	1	1	1	1	1	1	1	1	1	1	2
BC1F2_47-025	77	2	2	2	2	2	2	2	2	2	2	2	2	2	1	1	1	1	1	2	2	2	1	1	2	3	3	2	3	3	3	2	2	2	2	1	1	1	1	3	1	2	2	3	3	3	3	2	2
BC1F2_47-026	87	1	2	2	2	2	2	2	1	1	1	2	1	2	1	1	1	1	2	2	1	3	3	2	1	2	2	2	2	3	3	1	1	2	1	1	1	2	2	1	2	2	2	2	2	3	3	3	1
BC1F2_47-027	76	2	2	2	2	2	2	3	2	2	2	2	3	2	1	1	1	1	1	2	2	2	1	1	2	2	2	3	3	3	3	1	1	1	1	1	1	1	1	1	1	1	1	1	1	3	1	1	3
BC1F2_47-028	106	3	3	2	3	3	2	1	1	1	2	2	2	1	2	2	2	2	2	2	2	2	2	2	1	3	3	1	3	3	3	2	2	2	2	3	2	2	2	2	2	2	2	2	2	2	3	3	1
BC1F2_47-029	76	2	2	2	2	3	1	1	2	3	3	3	2	2	1	1	1	1	1	3	3	3	2	3	2	2	1	1	2	2	2	1	1	1	1	2	2	2	2	2	2	2	2	2	2	2	3	2	3
BC1F2_47-030	65	1	1	1	1	1	2	2	2	2	1	1	1	1	3	3	3	3	2	2	2	2	2	2	1	1	1	2	2	2	3	1	2	2	2	3	3	3	2	1	2	2	1	1	2	2	2	2	1
BC1F2_47-031	53	1	1	2	1	1	1	1	1	1	1	1	1	2	1	1	1	1	1	2	2	2	3	2	3	3	3	3	3	3	3	3	2	2	1	2	2	2	3	1	3	3	1	1	1	2	2	2	2
BC1F2_47-032	113	2	2	3	3	3	1	2	3	2	2	2	2	2	3	3	3	3	1	2	2	2	1	2	2	2	2	2	3	3	3	3	3	3	3	1	1	2	3	3	3	3	2	2	2	2	3	3	2
BC1F2_47-033	75	3	3	2	2	2	3	3	2	2	2	2	2	2	2	3	2	2	2	1	1	1	2	3	2	2	2	2	2	2	2	2	1	1	2	3	3	3	3	3	3	3	2	1	1	1	2	3	3
BC1F2_47-034	62	1	1	1	1	1	2	2	2	1	1	2	2	2	3	3	3	3	2	2	2	2	3	3	2	1	1	1	1	1	2	2	2	2	2	2	1	1	1	1	1	1	1	1	1	3	2	2	2
BC1F2_47-035	66	1	2	1	1	1	2	2	2	1	1	2	2	2	3	2	3	3	2	2	2	2	3	3	2	1	1	1	1	1	2	2	2	2	2	2	1	1	1	1	1	1	1	1	1	3	2	2	2
BC1F2_47-036	105	2	2	3	3	2	2	2	2	2	2	2	2	3	-	1	3	3	3	1	1	1	2	2	2	2	1	1	1	1	1	2	2	1	1	2	2	2	2	1	1	1	2	2	1	2	3	3	3
BC1F2_47-037	80	3	3	3	2	2	2	2	2	1	1	1	1	2	2	2	1	2	2	3	3	3	2	2	2	2	2	2	1	1	2	2	2	2	2	3	3	3	3	1	3	2	3	3	2	3	2	3	2
BC1F2_47-038	115	3	3	3	3	3	2	2	2	2	2	2	2	2	3	3	3	3	3	2	2	1	1	1	2	2	2	3	2	2	2	2	2	2	2	2	2	2	1	1	1	1	3	3	1	1	2	2	2
BC1F2_47-039	96	3	3	2	3	2	2	1	1	2	2	2	2	3	3	3	3	1	3	1	1	1	1	1	2	2	2	3	3	3	3	2	2	2	2	1	1	1	2	2	2	2	3	2	2	2	2	3	2
BC1F2_47-040	80	2	1	1	2	2	2	3	3	3	3	3	3	3	1	1	1	1	2	1	3	2	2	2	3	2	2	2	2	2	2	1	2	2	2	1	1	1	2	2	2	2	1	1	1	2	3	3	1
BC1F2_47-041	95	1	1	2	3	3	1	1	1	1	1	2	2	2	3	3	3	3	2	1	1	1	3	3	3	2	1	2	1	1	2	3	2	2	2	3	3	3	2	2	2	2	3	3	2	2	2	2	2
BC1F2_47-042	102	3	3	3	3	3	1	1	1	2	3	3	3	3	2	2	2	2	1	3	3	3	3	3	2	3	2	3	3	3	3	1	1	1	2	1	1	1	1	3	1	2	2	1	2	1	3	3	1
BC1F2_47-043	96	2	2	1	2	2	2	2	3	3	3	3	3	3	1	1	1	1	2	1	3	1	2	2	2	3	2	2	2	2	2	2	2	2	2	2	2	1	1	1	1	2	3	3	2	3	2	2	2
BC1F2_47-044	78	3	3	3	2	2	2	2	1	1	2	2	2	2	3	3	3	3	3	2	3	2	2	2	3	3	3	2	2	2	2	2	2	1	1	2	2	2	1	1	1	1	2	2	2	1	2	2	2
BC1F2_47-045	114	2	2	3	3	3	2	2	2	2	3	2	2	2	2	3	2	2	2	1	1	1	2	2	3	2	2	2	3	3	3	3	2	2	2	1	1	1	2	2	2	2	2	2	2	1	3	3	1
BC1F2_47-046	103	2	2	2	3	3	2	3	3	3	3	3	3	3	2	1	2	2	2	3	3	3	2	2	2	2	2	2	1	1	1	1	2	2	3	1	1	2	2	2	2	2	2	2	2	1	2	2	1
BC1F2_47-047	75	2	2	2	2	2	3	3	3	3	3	3	2	2	2	2	2	2	2	2	2	2	1	1	2	3	3	3	2	2	2	2	2	2	2	1	1	3	3	3	3	2	1	1	2	2	2	3	2
BC1F2_47-048	71	2	2	1	1	1	3	3	3	3	3	3	3	3	2	2	2	2	3	2	2	2	3	3	2	3	1	1	2	2	3	2	2	2	2	2	2	2	2	2	2	1	2	2	2	2	2	2	3
BC1F2_47-049	71	2	2	2	2	2	2	2	2	2	2	3	3	3	3	3	3	3	2	2	2	1	2	2	2	2	2	3	2	2	2	1	2	2	1	2	2	2	2	2	2	2	1	1	2	2	2	2	3
BC1F2_47-050	101	2	2	2	2	3	2	2	2	2	3	3	3	3	1	1	1	1	1	2	2	2	2	2	3	2	2	2	2	2	2	2	2	2	2	2	2	2	2	2	2	2	2	1	1	3	1	1	2
BC1F2_47-051	105	2	2	2	2	3	3	3	2	2	2	2	2	1	2	2	2	2	1	1	3	1	3	2	2	2	2	2	2	2	2	2	3	3	2	2	2	2	2	2	2	3	2	2	2	3	2	1	3
BC1F2_47-052	59	1	1	1	1	1	1	1	1	1	1	2	2	2	2	2	2	2	2	2	2	2	1	1	2	2	2	1	1	2	3	3	3	3	3	2	2	2	2	2	1	1	1	1	1	2	2	3	2
BC1F2_47-053	104	2	2	2	2	2	1	1	1	1	2	2	2	2	2	2	2	2	2	2	2	2	2	2	2	2	2	1	1	1	1	2	2	2	3	2	2	2	2	2	1	1	3	2	2	2	1	3	3
BC1F2_47-054	81	2	3	3	2	2	2	3	3	2	2	2	2	2	1	1	1	1	1	2	2	2	2	3	2	2	1	2	3	3	3	2	1	1	1	2	2	2	2	2	2	1	1	1	2	2	2	2	2
BC1F2_47-055	122	3	3	3	3	3	3	2	2	2	2	2	2	3	3	3	3	3	3	2	2	1	2	2	1	1	3	3	3	3	3	2	1	1	3	2	2	2	2	2	2	2	2	2	2	2	2	2	3
BC1F2_47-056	116	3	3	3	3	3	1	2	2	2	2	2	2	2	3	3	3	3	2	2	2	2	2	2	2	2	3	2	2	2	1	1	1	2	2	1	1	1	2	2	2	2	2	2	2	2	1	1	1
BC1F2_47-057	82	2	2	2	2	2	2	2	2	2	2	2	2	2	2	2	2	2	2	2	2	1	1	1	3	3	2	2	2	2	2	2	2	2	3	2	2	2	3	3	3	3	3	2	2	1	1	1	1
BC1F2_47-058	113	2	2	3	3	3	3	1	2	2	1	2	2	2	2	1	2	2	2	2	2	2	2	2	3	2	2	2	2	2	2	1	1	1	1	1	1	1	1	1	1	1	2	2	2	2	2	2	3
BC1F2_47-059	80	2	2	1	2	2	2	2	3	2	2	2	2	2	3	3	3	3	1	2	2	1	2	2	2	2	2	2	2	2	2	2	2	2	2	1	1	2	2	2	2	1	2	2	2	3	2	2	1
BC1F2_47-060	95	1	1	2	2	2	2	2	2	2	2	2	2	2	1	1	1	1	1	3	3	3	3	3	3	3	3	1	2	2	2	1	2	2	2	1	1	2	2	2	2	2	2	2	2	3	3	3	2
BC1F2_47-061	86	2	2	2	2	2	2	3	1	1	1	1	1	1	1	2	2	1	2	3	3	3	3	2	1	2	2	2	3	3	3	3	2	2	2	2	2	3	3	3	3	3	1	2	2	2	2	2	3
BC1F2_47-062	120	3	3	3	3	3	2	2	2	2	2	2	1	2	2	2	2	2	2	2	2	3	2	2	2	2	2	2	3	3	3	2	2	2	2	1	1	1	1	1	2	3	2	2	2	2	2	2	1
BC1F2_47-063	92	2	2	2	2	2	3	3	2	1	1	1	1	1	3	3	3	3	3	1	1	1	1	2	2	3	2	2	2	2	2	1	1	1	1	2	2	3	3	3	3	3	2	2	2	2	2	2	2
BC1F2_47-064	114	1	2	2	3	3	1	2	2	2	1	2	2	2	3	3	3	3	3	2	2	2	2	2	2	2	2	2	2	2	2	2	2	2	2	2	2	2	2	2	2	3	3	3	3	2	3	3	2
BC1F2_47-065	*	2	2	1	1	1	3	3	3	3	3	3	3	2	2	2	2	2	1	2	2	2	3	3	1	1	1	1	1	1	1	2	2	2	2	3	3	3	2	2	2	2	2	2	2	2	1	2	1
BC1F2_47-066	*	3	3	3	3	3	1	1	1	2	2	3	3	2	1	1	1	1	1	1	1	1	1	2	3	1	1	1	1	1	1	3	2	2	2	2	2	2	2	2	1	1	3	3	3	3	2	2	1
BC1F2_47-067	104	3	3	3	2	2	1	2	2	2	2	1	1	1	2	2	2	2	2	2	2	2	2	2	1	1	3	3	3	3	3	1	2	2	2	2	2	2	2	2	2	2	3	1	3	3	2	3	3
BC1F2_47-068	90	2	1	2	2	2	2	2	2	2	2	2	2	2	2	2	2	2	2	2	2	2	2	2	2	1	1	3	3	3	3	2	2	2	3	3	3	2	2	2	2	1	2	1	1	1	3	3	1
BC1F2_47-069	65	1	1	1	1	2	1	1	1	1	1	2	2	3	2	2	2	2	2	3	2	1	1	1	3	3	2	3	3	2	3	3	2	3	3	3	3	3	3	3	2	2	2	1	1	2	2	2	1
BC1F2_47-070	105	2	2	3	3	3	1	2	3	3	3	3	2	1	2	1	2	2	2	2	2	2	3	3	2	2	2	3	3	3	3	2	2	2	2	2	2	2	2	2	2	1	2	2	2	3	1	1	3
BC1F2_47-071	63	1	1	1	1	1	1	1	1	2	2	1	2	2	2	2	2	2	2	2	2	2	2	2	2	2	2	2	1	1	1	3	2	2	2	1	1	2	2	2	2	3	3	2	2	2	1	1	2
BC1F2_47-072	79	1	1	1	2	2	1	1	1	1	1	2	2	3	1	2	3	3	3	2	2	-	2	1	2	2	1	1	1	1	1	2	2	1	1	1	1	1	2	2	2	2	1	1	1	3	2	2	2
BC1F2_47-073	73	1	1	3	2	2	3	3	3	2	2	2	2	2	2	2	2	2	3	2	2	2	-	1	2	2	3	2	2	2	2	3	2	2	2	2	2	2	2	2	2	3	2	2	2	1	2	2	2
BC1F2_47-074	75	3	3	2	3	3	1	2	2	2	2	2	1	1	3	1	1	1	1	3	2	2	1	2	3	3	2	2	2	2	2	3	2	2	2	2	2	2	2	2	2	3	2	2	1	2	2	3	1
BC1F2_47-075	96	2	3	3	2	2	2	2	2	2	2	2	3	2	3	3	3	3	3	2	1	2	2	3	2	2	2	2	2	2	2	2	1	1	1	2	2	1	2	2	2	3	1	1	1	3	3	3	1
BC1F2_47-076	84	2	2	2	2	2	1	2	3	3	3	3	3	2	2	2	2	2	2	2	2	2	2	2	2	2	2	2	2	2	2	2	2	1	1	3	3	3	2	2	2	2	3	3	3	2	3	3	3
BC1F2_47-077	116	2	2	2	2	2	2	2	2	1	1	1	1	2	1	1	1	1	1	2	3	3	1	1	2	2	2	2	3	3	3	3	2	2	2	1	2	2	3	3	2	2	2	2	2	2	2	3	2
BC1F2_47-078	102	3	2	2	2	2	2	2	2	2	2	1	2	2	2	2	2	2	2	3	3	3	3	3	2	1	2	2	2	2	2	2	2	3	3	1	2	2	2	2	2	2	2	3	3	2	2	2	3
BC1F2_47-079	81	1	1	3	1	1	1	1	1	1	1	1	1	2	1	1	1	1	1	1	1	1	3	2	1	1	2	2	3	3	3	3	3	3	2	2	2	1	1	2	2	2	1	2	2	1	2	2	2
BC1F2_47-080	122	3	3	3	3	3	1	3	1	1	1	1	1	2	2	2	2	2	2	1	1	2	3	3	3	3	3	2	2	1	1	3	3	2	2	2	2	2	1	1	1	2	1	1	1	3	3	3	2
BC1F2_47-081	84	2	2	3	2	2	2	2	2	1	1	1	2	3	2	2	2	2	2	2	2	2	2	2	3	3	3	2	2	2	1	2	2	2	1	2	2	1	1	1	1	1	1	1	1	2	1	1	1
BC1F2_47-082	92	2	2	2	2	2	2	2	1	1	1	1	1	1	2	2	2	2	2	3	2	2	2	3	2	2	3	3	3	3	3	2	2	2	1	2	2	2	2	1	2	2	2	2	2	2	2	2	2
BC1F2_47-083	107	2	2	2	2	1	2	1	1	1	1	1	2	1	1	2	3	3	3	2	2	2	3	2	1	1	1	1	2	2	2	2	2	2	2	2	2	2	2	2	2	1	2	2	2	3	1	1	3
BC1F2_47-084	117	2	2	1	2	3	1	1	1	1	1	1	1	2	2	2	2	2	2	1	1	3	3	3	2	2	2	2	3	3	2	3	3	3	3	2	2	2	1	1	1	1	2	2	1	2	2	2	3
BC1F2_47-085	*	3	3	3	3	3	1	1	1	2	2	2	2	2	2	2	2	2	2	2	3	2	3	3	2	2	2	2	2	2	3	1	1	1	1	3	3	3	3	3	3	3	2	2	3	2	1	1	2
BC1F2_47-086	80	3	2	2	2	2	1	1	1	2	3	3	3	3	1	1	1	1	1	3	3	3	3	3	1	1	1	1	1	1	1	2	1	1	2	1	1	3	3	3	3	1	1	1	1	3	3	3	2
BC1F2_47-087	109	3	2	2	2	3	2	1	2	2	2	2	2	2	2	1	2	2	2	3	3	2	2	2	2	2	2	2	2	2	1	2	3	3	3	3	3	2	1	1	1	1	1	2	2	1	2	1	2
BC1F2_47-088	109	2	2	2	2	2	1	1	1	2	2	2	2	1	2	1	2	2	2	3	3	3	2	2	1	2	2	2	2	2	2	3	3	3	3	1	1	2	3	3	3	3	2	2	2	3	2	3	3
BC1F2_47-089	81	1	2	2	3	2	2	2	2	2	2	2	2	1	2	2	2	2	2	2	2	2	2	2	1	2	2	2	1	1	2	1	1	1	2	3	3	3	3	3	2	2	2	3	3	3	1	2	1
BC1F2_47-090	84	2	2	1	2	2	2	2	2	2	2	2	2	1	2	1	2	2	3	3	3	1	3	3	2	2	2	2	1	1	1	1	1	1	1	2	2	2	2	2	2	3	1	2	2	2	1	1	1
BC1F2_47-091	105	2	2	3	3	3	2	1	1	1	1	1	1	1	3	3	3	3	3	3	2	1	2	2	2	1	1	1	2	1	1	3	3	2	2	2	2	3	3	3	3	2	1	2	2	2	2	2	1
BC1F2_47-092	109	3	3	2	3	3	1	3	1	1	2	2	2	2	3	3	3	3	2	1	1	2	2	2	2	2	2	3	2	2	2	3	3	1	1	2	2	3	2	2	2	2	1	1	1	3	3	2	2
BC1F2_47-093	113	3	3	2	3	2	1	3	3	3	3	2	2	3	1	1	1	1	1	2	2	1	2	2	2	1	1	2	2	2	2	2	2	2	1	2	2	2	2	2	2	3	1	2	2	2	2	2	2
BC1F2_47-094	73	1	2	2	2	2	2	2	2	2	3	3	3	2	1	1	1	1	1	2	2	2	2	2	2	2	2	1	2	1	1	3	3	3	2	3	3	3	3	3	3	2	2	3	3	2	2	2	2
BC1F2_47-095	56	2	2	2	1	1	2	2	2	2	2	3	3	3	2	2	2	2	2	2	2	2	3	3	2	1	1	2	1	2	3	2	2	2	2	2	2	2	2	2	2	1	3	3	3	2	3	3	3
BC1F2_47-096	82	2	2	2	2	3	3	3	3	3	3	3	3	3	1	1	1	1	1	3	1	3	2	2	1	2	2	3	1	1	1	1	1	1	1	3	3	3	3	3	3	3	3	3	3	2	1	2	1
BC1F2_47-097	110	3	3	3	3	2	1	3	3	2	2	1	1	2	-	2	2	2	3	2	-	1	2	2	1	1	2	2	2	2	2	2	2	2	1	3	3	2	3	3	3	2	3	2	2	2	3	3	1
BC1F2_47-098	116	3	3	3	3	3	2	2	2	2	2	2	2	2	-	2	2	2	2	1	-	1	1	2	2	2	3	3	3	3	3	2	2	2	3	3	3	1	2	2	2	2	2	2	2	2	2	2	1
BC1F2_47-099	*	2	2	2	2	2	1	2	3	3	3	3	3	3	-	1	1	1	2	2	-	2	1	1	3	3	3	2	1	1	1	3	3	2	2	2	2	2	2	2	3	3	2	2	2	2	3	3	3
BC1F2_47-100	116	3	3	3	3	3	3	3	3	2	2	2	2	1	-	2	2	2	-	2	-	2	1	1	2	2	2	3	3	3	2	3	2	2	2	1	1	1	2	2	2	2	2	2	2	3	2	3	2
BC1F2_47-101	77	1	1	2	2	2	2	2	2	1	1	1	2	2	-	2	2	2	3	2	-	2	3	3	1	1	1	2	2	2	2	2	3	2	2	1	1	2	2	2	2	1	2	1	1	3	3	3	1
BC1F2_47-102	57	1	1	1	1	1	2	2	1	2	2	2	1	1	-	2	3	3	3	2	-	2	2	1	1	1	1	1	1	1	1	2	2	2	2	2	2	2	2	2	2	1	1	1	1	2	2	2	1
BC1F2_47-103	90	2	2	2	2	2	3	3	3	3	3	3	3	2	-	3	2	2	2	3	-	2	2	2	3	1	2	2	2	2	2	2	2	2	2	3	3	3	1	1	1	1	1	1	1	3	2	2	3
BC1F2_47-104	102	1	1	3	3	3	2	3	2	2	2	1	2	1	-	2	2	3	2	2	-	3	2	3	2	2	2	3	2	2	2	1	1	1	3	1	1	1	1	1	1	2	1	1	1	1	3	3	1
BC1F2_47-105	48	1	1	1	1	1	2	2	1	1	1	1	1	2	-	3	3	3	2	1	-	1	2	3	2	2	2	2	1	1	1	2	2	2	1	2	2	2	3	3	3	3	2	2	2	2	3	2	3
BC1F2_47-106	94	1	1	1	1	2	1	1	1	1	2	2	2	2	-	3	3	3	3	2	-	2	3	3	3	3	3	3	3	3	2	2	2	2	2	1	1	1	1	1	1	2	2	1	1	1	2	2	3
BC1F2_47-107	95	1	1	2	2	3	2	1	1	2	2	1	1	1	-	2	2	2	3	2	-	2	2	2	2	2	2	2	2	2	3	3	3	2	2	2	2	2	2	2	2	2	1	2	2	1	3	3	2
BC1F2_47-108	70	2	2	2	1	1	1	2	2	2	2	2	2	1	-	3	3	3	3	3	-	3	1	1	3	3	3	2	1	1	2	1	1	1	1	2	1	1	2	2	2	3	2	2	2	1	2	2	2
BC1F2_47-109	60	2	2	1	1	1	1	1	1	1	2	2	1	2	-	3	3	3	3	2	-	3	1	1	3	1	1	1	1	2	2	2	2	2	3	2	3	2	1	1	1	1	1	3	2	2	2	2	3
BC1F2_47-110	103	2	2	2	3	3	3	2	3	3	3	3	3	1	-	1	1	1	1	1	-	1	2	2	3	3	2	1	1	1	1	1	1	1	1	1	1	1	1	1	1	2	1	1	1	2	3	2	1
BC1F2_47-111	97	2	2	2	2	2	1	1	1	2	2	2	2	2	-	2	2	2	2	2	-	2	3	3	2	2	1	1	2	2	2	3	2	2	3	3	2	2	2	2	2	1	1	1	1	2	2	1	2
BC1F2_47-112	113	3	3	3	3	3	2	2	2	2	2	2	1	1	-	2	2	2	2	2	-	2	2	1	1	1	1	1	1	1	3	1	1	1	1	1	1	1	1	1	1	1	2	2	2	1	2	1	2
BC1F2_47-113	97	2	2	2	2	3	1	1	1	2	2	1	1	1	-	3	3	3	2	2	-	3	2	3	2	2	2	2	2	2	2	3	3	3	3	3	3	2	2	2	2	3	1	1	1	3	1	1	2
BC1F2_47-114	*	1	1	1	2	2	1	1	1	2	2	2	2	1	-	3	2	2	2	2	-	3	2	2	2	2	2	2	1	2	2	2	2	2	2	3	3	3	3	3	3	2	3	2	2	2	2	1	2
BC1F2_47-115	72	1	1	1	1	1	1	1	1	1	2	2	3	2	-	3	3	3	1	2	-	2	2	2	2	2	2	3	3	3	3	3	3	3	3	1	1	1	1	1	1	2	2	3	2	2	3	2	2
BC1F2_47-116	79	2	2	2	2	2	2	2	2	2	2	2	2	2	-	2	2	2	1	2	-	2	2	3	3	3	3	2	1	1	1	2	1	1	1	2	2	3	3	3	3	3	3	3	3	1	2	3	3
BC1F2_47-117	101	1	3	3	3	3	3	2	2	2	1	1	1	2	-	2	2	2	3	3	-	2	3	3	2	2	3	3	3	3	2	2	1	1	1	1	1	1	2	2	2	2	3	2	1	1	2	2	3
BC1F2_47-118	81	2	2	2	2	2	1	1	1	1	1	2	2	2	-	3	3	3	2	3	-	1	3	3	2	2	2	2	3	3	3	1	2	3	3	3	3	3	3	3	3	3	1	3	3	1	2	2	3
BC1F2_47-119	62	2	1	1	1	1	2	2	2	1	1	1	1	1	-	2	1	1	1	2	-	2	1	2	3	3	3	3	2	2	2	1	1	1	2	3	2	2	2	2	2	2	3	3	3	1	2	2	2
BC1F2_47-120	*	3	3	3	3	3	1	2	2	2	2	2	2	2	-	3	3	3	3	3	-	3	3	3	2	2	1	1	1	1	1	2	2	2	2	3	3	2	2	2	2	2	3	2	3	3	3	2	2
BC1F2_47-121	72	1	1	1	2	2	2	2	2	2	2	2	2	2	-	2	2	2	2	2	-	1	3	2	1	3	3	2	1	1	1	1	2	2	2	1	1	2	1	1	1	1	3	3	3	1	1	2	2
BC1F2_47-122	73	1	1	1	1	1	1	2	2	2	1	1	1	1	-	2	1	2	2	3	-	2	2	2	2	2	1	1	1	1	2	1	2	2	2	1	1	1	1	1	1	3	2	3	3	3	2	2	2
BC1F2_47-123	68	1	1	1	1	1	2	3	3	3	3	2	1	1	-	3	2	1	1	2	-	2	2	3	2	2	2	2	2	2	2	2	2	2	2	1	1	1	2	2	2	3	1	2	2	1	2	2	2
BC1F2_47-124	108	3	3	3	3	3	2	2	2	2	2	2	2	2	-	2	2	2	1	2	-	1	1	2	2	2	2	1	1	1	1	2	2	2	2	1	1	2	2	2	2	3	1	2	2	1	3	2	3
BC1F2_47-125	91	1	1	2	2	2	1	1	1	1	1	1	1	2	-	2	2	2	2	3	-	3	2	2	3	3	2	2	3	3	3	1	2	2	2	2	2	2	2	2	2	3	1	1	1	2	2	2	1
BC1F2_47-126	98	2	2	3	3	3	2	1	2	2	2	1	2	1	-	2	3	3	3	2	-	1	2	2	1	2	2	2	2	2	1	2	2	3	3	3	3	3	2	2	2	1	1	2	2	1	1	1	2
BC1F2_47-127	105	3	2	3	3	3	3	3	3	3	3	2	2	2	-	3	3	3	3	2	-	-	1	1	1	1	1	1	1	1	2	3	3	3	3	1	1	1	1	1	1	2	2	2	2	1	1	1	3
BC1F2_47-128	106	2	2	2	2	2	2	2	2	2	2	2	2	2	-	2	2	2	2	2	-	1	2	3	2	2	2	2	2	2	2	3	3	3	1	2	2	3	1	1	1	1	1	3	2	3	1	2	2
BC1F2_47-129	54	3	3	2	1	1	2	2	2	2	2	2	2	3	-	1	1	1	2	3	-	3	3	1	3	3	3	2	2	2	1	2	2	2	2	2	2	3	3	3	3	3	2	2	2	2	2	2	1
BC1F2_47-130	90	2	2	2	2	3	1	1	1	1	1	2	2	3	-	2	2	2	2	2	-	2	3	3	2	2	1	2	2	2	2	2	2	2	2	2	2	2	3	3	3	3	2	2	2	3	2	2	3
BC1F2_47-131	68	1	1	1	1	2	1	1	1	2	2	2	3	2	-	1	1	1	2	2	-	2	2	2	3	3	3	1	1	1	1	2	1	1	1	2	2	3	2	2	2	2	2	1	2	2	3	1	2
BC1F2_47-132	104	2	2	2	2	2	1	1	2	2	2	2	2	2	-	2	2	3	3	3	-	2	2	2	2	2	2	2	2	2	2	1	1	2	2	2	2	3	3	3	3	3	2	2	2	2	2	2	2
BC1F2_47-133	84	2	2	2	3	3	3	3	3	2	3	2	2	2	-	2	2	2	1	3	-	2	2	2	2	2	2	2	2	2	3	3	2	2	2	1	1	2	2	2	1	1	1	1	2	3	1	1	3
BC1F2_47-134	78	1	1	2	2	2	1	1	2	2	3	3	3	3	-	1	1	2	2	2	-	3	2	2	1	1	1	2	2	2	2	3	2	2	2	3	3	3	2	2	2	2	2	2	1	3	1	1	3
BC1F2_47-135	67	2	2	1	1	1	2	2	2	2	2	2	2	3	-	2	2	2	3	3	-	3	2	2	3	3	3	3	2	2	2	2	3	3	3	3	3	3	3	3	3	3	2	3	3	3	2	3	1
BC1F2_47-136	112	3	3	3	3	3	2	1	1	1	1	1	2	2	-	2	2	2	1	2	-	3	3	2	2	2	2	1	1	1	1	3	3	3	3	2	2	2	2	2	2	2	2	2	2	2	2	2	3
BC1F2_47-137	103	2	2	2	2	3	2	2	2	2	2	2	2	2	-	3	3	3	2	2	-	2	3	3	2	2	2	2	2	2	2	2	3	3	2	1	1	1	1	1	1	2	2	1	1	2	1	1	-
BC1F2_47-138	85	2	1	1	2	2	2	2	2	2	2	2	2	2	-	3	3	3	2	3	-	3	1	2	1	1	1	1	2	2	3	3	2	2	2	1	1	2	2	2	1	1	2	2	2	2	2	2	2
BC1F2_47-139	52	1	1	1	1	1	3	2	2	2	2	2	1	1	-	3	3	3	2	3	-	2	2	2	1	2	2	2	2	2	3	1	2	2	2	1	1	1	2	2	2	1	2	2	2	3	1	3	2
BC1F2_47-140	79	1	1	1	1	1	1	1	1	1	1	1	1	1	-	2	2	2	3	3	-	3	2	2	1	1	1	2	3	3	3	2	2	2	2	2	2	2	2	2	2	1	2	2	2	2	1	2	3
BC1F2_47-141	81	2	2	2	2	2	2	2	2	1	1	1	1	2	-	3	3	3	3	2	-	2	1	1	1	1	1	2	2	2	1	2	2	2	2	1	2	3	3	3	3	2	2	3	3	1	1	1	2
BC1F2_47-142	104	3	3	3	3	3	3	3	3	2	2	2	2	1	-	1	1	1	2	3	-	2	1	1	3	3	3	3	2	2	1	1	1	1	1	2	2	2	2	2	2	2	2	2	3	1	1	1	2
BC1F2_47-143	59	2	1	1	1	1	2	3	2	2	2	2	1	1	-	3	3	3	3	2	-	1	2	2	3	3	3	3	2	2	2	1	1	2	2	2	2	2	2	2	2	2	1	2	2	1	2	2	1
BC1F2_47-144	84	1	2	2	2	2	1	3	3	3	3	2	1	1	-	2	2	2	2	2	-	2	2	2	2	2	2	3	2	2	2	1	1	1	1	2	1	1	1	1	1	2	2	1	1	3	3	2	1
BC1F2_47-145	93	2	2	2	2	2	1	1	1	1	1	1	1	2	-	3	3	3	3	1	-	1	1	1	2	2	3	3	3	3	3	3	3	2	2	2	2	2	2	2	2	2	3	3	2	1	2	3	2
BC1F2_47-146	86	3	3	3	3	2	2	2	2	2	2	2	2	1	-	3	3	2	2	3	-	3	2	1	1	1	1	1	2	2	2	3	3	3	1	1	1	1	2	2	2	2	2	1	1	3	2	2	2
BC1F2_47-147	104	2	2	2	2	2	2	2	2	2	2	2	2	2	-	2	3	3	3	1	-	2	2	2	1	1	1	1	-	2	2	1	2	2	2	2	2	2	2	2	2	3	3	3	2	2	2	2	1
BC1F2_47-148	107	2	2	2	2	1	2	2	1	1	2	2	2	2	-	2	1	1	1	1	-	2	3	2	1	1	1	1	2	2	2	2	3	2	2	3	3	2	2	2	2	3	1	1	1	2	2	2	1
BC1F2_47-149	91	1	1	2	2	2	2	2	3	2	2	2	2	2	-	2	2	2	2	2	-	1	3	3	2	2	2	2	1	1	1	1	3	2	2	2	2	3	3	3	3	3	3	3	3	1	3	2	1
BC1F2_47-150	97	1	1	1	2	2	3	2	2	2	1	1	1	2	-	2	2	2	2	2	-	1	2	1	2	2	2	2	2	3	3	1	1	2	2	2	2	2	2	2	2	2	1	1	1	3	3	3	2
BC1F2_47-151	60	1	1	1	1	1	3	2	2	2	2	2	2	1	-	3	3	3	2	3	-	3	3	2	3	3	3	2	2	2	2	2	2	2	2	1	1	1	1	1	1	3	3	3	3	2	1	3	3
BC1F2_47-152	60	1	1	1	1	1	2	1	1	1	1	1	1	1	-	2	2	2	2	2	-	2	2	3	2	2	2	3	3	3	3	2	2	2	2	3	3	2	2	2	2	2	3	2	2	3	1	1	3
BC1F2_47-153	81	1	1	2	2	2	1	1	1	2	2	2	2	1	-	2	2	2	2	1	-	1	1	1	2	2	2	1	1	1	1	3	3	2	2	3	3	3	3	3	3	3	1	2	3	3	2	1	2
BC1F2_47-154	82	2	2	2	2	2	3	3	3	3	3	2	1	1	-	1	1	1	1	2	-	3	1	1	2	2	1	1	2	2	3	2	2	2	2	2	2	1	1	1	1	1	1	1	1	2	2	2	2
BC1F2_47-155	123	2	2	3	3	3	2	2	2	2	2	2	3	3	-	1	1	2	2	2	-	2	2	2	2	2	2	2	2	2	3	3	3	3	3	2	2	2	2	2	2	1	2	2	2	1	1	1	2
BC1F2_47-156	103	3	3	3	3	3	2	3	3	3	3	3	3	3	-	3	3	3	3	3	-	2	2	2	2	2	2	2	2	2	2	1	1	2	2	3	3	3	3	3	3	3	2	2	2	1	2	1	2
BC1F2_47-157	83	3	3	2	2	2	2	2	2	2	2	1	1	1	-	3	3	2	2	3	-	3	2	3	1	1	1	1	3	3	3	3	3	3	3	3	3	2	1	1	1	1	1	2	3	2	2	1	2
BC1F2_47-158	89	2	2	2	2	2	1	1	2	2	3	2	2	2	-	3	3	3	3	2	-	3	2	1	1	1	1	2	3	3	3	3	3	3	3	1	1	1	2	2	2	2	3	1	1	2	2	2	2
BC1F2_47-159	54	1	1	1	1	1	2	2	2	3	3	3	3	3	-	2	2	2	2	1	-	2	2	2	3	3	3	3	2	2	2	2	2	2	2	2	2	2	2	2	2	2	2	2	2	3	3	3	3
BC1F2_47-160	97	1	1	1	1	2	1	1	2	2	3	3	3	3	-	2	3	3	3	3	-	2	2	2	2	2	2	2	1	1	1	3	3	3	3	3	3	3	3	3	3	3	1	1	1	2	3	2	2
BC1F2_47-161	79	2	2	2	2	2	3	3	3	3	3	3	3	3	-	2	2	2	3	2	-	2	2	2	1	1	1	3	2	2	1	2	2	3	3	1	1	3	3	3	2	2	2	2	2	2	1	2	1
BC1F2_47-162	47	2	2	1	1	1	1	1	1	1	1	2	2	3	-	2	2	2	2	2	-	2	1	1	2	2	2	1	1	1	1	1	1	1	1	3	3	2	2	2	2	2	2	2	2	2	3	2	2
BC1F2_47-163	101	3	3	3	3	3	2	2	1	1	1	1	1	1	-	2	2	3	3	2	-	2	2	2	2	2	2	1	1	1	1	2	2	2	2	3	3	3	3	3	2	2	2	2	2	3	3	3	2
BC1F2_47-164	94	1	1	1	2	2	3	3	3	2	2	3	3	2	-	1	1	1	2	3	-	3	2	1	2	2	2	3	3	3	1	2	2	3	3	1	1	1	1	1	1	2	2	2	1	3	1	1	2
BC1F2_47-165	100	2	2	2	3	3	1	1	1	1	1	1	1	1	-	2	2	2	3	2	-	2	1	1	1	1	1	2	2	2	3	1	1	1	1	1	1	1	2	2	2	2	2	1	1	3	2	2	3
BC1F2_47-166	91	1	1	2	2	2	1	2	2	2	3	3	2	2	-	2	2	2	2	2	-	1	3	2	2	2	2	2	2	2	2	2	2	2	2	2	2	2	3	3	3	3	2	1	2	2	3	3	3
BC1F2_47-167	106	2	2	3	-	3	1	1	1	1	1	1	2	1	-	2	2	2	2	2	-	3	1	1	2	2	2	2	2	2	3	2	2	2	2	2	2	2	2	2	2	2	2	2	2	2	1	1	3
BC1F2_47-168	96	2	2	1	1	2	2	1	1	1	1	2	2	2	-	1	1	1	2	2	-	2	1	1	2	2	2	3	2	2	3	2	2	2	3	2	2	3	2	2	2	3	2	2	2	1	2	2	2
BC1F2_47-169	83	2	2	2	2	2	1	3	3	3	3	3	3	3	-	2	2	2	2	2	-	2	3	3	2	2	2	3	2	2	1	1	1	1	1	3	3	3	2	2	2	1	2	1	1	3	2	2	2
BC1F2_47-170	82	2	3	3	2	2	2	1	1	1	2	2	1	3	-	3	3	3	3	3	-	3	3	3	2	3	3	3	-	3	3	2	2	2	1	2	2	2	2	2	2	3	2	2	2	1	2	2	3
BC1F2_47-171	60	1	1	1	1	2	1	1	1	2	3	3	2	2	-	2	2	2	2	2	-	2	2	2	1	1	1	1	1	1	2	1	2	2	1	2	2	2	2	2	3	3	2	1	1	2	3	3	2
BC1F2_47-172	87	1	1	2	2	2	3	3	3	3	3	2	2	2	-	2	2	2	2	2	-	1	1	3	1	1	2	2	1	1	1	3	3	3	3	3	3	3	3	3	3	3	2	1	1	2	2	2	2
BC1F2_47-173	60	3	3	2	2	1	1	1	2	3	3	2	2	3	-	2	2	2	2	3	-	2	2	2	2	2	2	2	3	3	3	1	1	1	1	3	3	3	2	2	2	2	2	3	-	3	3	3	2
BC1F2_47-174	105	2	2	2	2	2	1	3	1	1	2	2	2	2	-	1	1	1	1	2	-	2	1	1	3	3	3	3	3	3	3	2	1	1	1	2	2	1	1	1	1	3	2	2	1	2	2	2	2
BC1F2_47-175	84	2	2	2	2	2	1	2	2	2	2	2	3	3	-	2	2	2	2	2	-	3	2	2	3	3	3	2	1	1	2	2	2	1	1	1	1	1	1	1	1	1	3	3	2	2	2	3	2
BC1F2_47-176	80	2	2	2	2	2	2	2	2	2	2	2	3	3	-	1	1	1	1	3	-	2	2	1	1	1	1	2	2	2	3	1	1	1	1	1	1	1	1	1	1	1	3	2	2	1	2	1	3
BC1F2_47-177	53	1	1	1	1	1	2	3	3	3	3	3	3	3	-	2	2	2	1	3	-	3	1	2	3	2	2	2	1	1	1	2	2	2	2	1	1	2	2	2	2	2	1	1	1	2	2	1	2
BC1F2_47-178	81	2	2	2	2	2	2	1	1	1	2	2	2	2	-	2	2	2	2	2	-	3	2	2	2	2	2	2	2	2	2	3	3	3	2	1	1	2	2	3	3	3	2	1	1	1	2	2	2
BC1F2_47-179	109	2	2	2	2	2	2	1	3	3	3	3	3	3	-	2	2	2	3	2	-	2	1	2	2	2	2	2	2	2	2	2	2	2	2	3	3	2	2	2	1	1	2	3	3	1	2	2	3
BC1F2_47-180	104	2	2	2	2	3	1	2	2	2	2	2	2	2	-	3	3	3	3	2	-	3	2	2	2	2	1	1	1	1	2	2	3	3	3	2	2	2	2	2	1	1	3	2	3	2	2	2	3
BC1F2_47-181	70	3	3	3	2	2	3	3	3	3	3	3	3	2	-	3	3	3	3	3	-	3	3	2	1	1	1	1	1	1	1	3	3	2	2	1	1	1	1	1	1	1	1	2	2	3	2	2	2
BC1F2_47-182	90	2	2	2	2	2	3	3	3	3	3	3	3	2	-	3	3	3	3	3	-	3	3	3	2	2	2	1	2	2	2	2	2	3	3	3	3	3	3	3	3	3	2	2	2	2	3	2	1
BC1F2_47-183	106	2	3	3	2	2	2	2	2	3	3	3	2	1	-	3	3	2	1	3	-	3	1	1	2	2	2	2	2	2	2	2	2	2	2	3	3	3	3	3	2	2	2	3	3	2	2	2	1
BC1F2_47-184	98	2	2	2	2	2	1	2	2	2	2	2	2	2	-	2	3	3	3	1	-	2	2	2	1	1	1	1	1	1	2	2	2	3	3	1	1	1	1	1	1	1	2	3	3	3	1	2	2
BC1F2_47-185	71	2	2	2	2	1	2	2	1	1	1	1	1	3	-	3	2	2	2	3	-	2	2	2	3	3	3	3	2	2	2	2	2	2	2	3	3	2	2	2	2	1	1	1	1	3	2	2	1
BC1F2_47-186	77	2	2	2	2	1	2	2	1	1	1	1	1	3	-	3	2	2	2	3	-	2	2	2	3	3	3	3	2	2	2	2	2	2	2	3	3	2	2	2	2	1	1	1	1	3	2	2	1
BC1F2_47-187	76	2	2	3	2	2	2	1	1	1	1	1	2	3	-	1	1	1	2	2	-	3	2	2	2	3	3	3	3	3	3	3	3	2	2	2	2	2	2	2	2	1	3	1	1	1	3	3	2
BC1F2_47-188	110	2	2	3	3	3	2	2	2	2	3	3	3	3	-	3	3	3	3	3	-	3	2	2	1	1	1	2	2	2	3	1	1	1	1	3	3	2	1	1	1	2	1	2	2	1	1	1	3
BC1F2_47-189	82	2	2	2	2	2	1	1	1	1	1	1	1	1	-	2	2	2	3	2	-	1	2	2	1	1	1	3	3	3	3	2	2	2	2	1	1	2	3	3	3	3	2	2	2	2	2	2	3
BC1F2_47-190	99	3	2	2	3	3	2	1	3	3	3	3	3	2	-	3	3	3	3	1	-	1	1	2	1	3	2	1	1	1	1	3	2	2	2	1	1	2	2	2	3	2	1	1	1	2	1	1	3
BC1F2_47-191	84	3	3	3	2	3	2	2	2	2	2	2	2	1	-	2	2	2	2	1	-	1	2	2	1	1	1	1	1	1	1	2	2	2	2	2	2	2	2	2	2	2	3	3	2	3	2	2	2
BC1F2_47-192	83	2	2	2	2	2	3	3	3	2	2	2	3	3	-	1	1	1	1	1	-	2	2	2	2	3	1	3	2	2	2	2	2	2	1	1	1	1	1	1	1	1	3	3	3	3	2	2	2
Rawdata Table 3. List of plant height and marker genotyping data for the BC1F2 plant #101-derived BC1F3 population (Note that 1, 2, and 3 represent EM93-1-like, heterozygous and SS18-2-like genotypes, respectively)
Plant#	Height	Genotypes of markers on chromosomal segments segregating in the population
		Chrom1			Chrom2-1			Chrom2-2		Chrom3			Chrom4				Chrom5		Chrom6			Chrom7				Chrom8		Chrom10
		RM297	RM315	RM3602	RM233A	RM279	RM5897	RM262	RM263A	RM55	RM520	RM293	RM558C	RM518	RM261	RM471	RM164	RM3476	RM314	RM564B	RM541	RM346	RM21842	RM234	RM118	RM152	RM38	RM216	RM239
BC1F3_101-001	83	2	2	2	1	1	1	3	3	2	2	2	2	2	2	2	2	2	2	2	2	2	2	2	2	1	1	1	1
BC1F3_101-002	90	3	2	2	2	2	1	2	2	2	2	2	3	3	3	3	3	3	2	2	3	2	2	2	2	1	1	2	2
BC1F3_101-003	96	3	3	3	2	2	2	2	3	2	2	2	2	2	2	2	2	2	2	2	3	3	3	3	3	3	3	1	1
BC1F3_101-004	99	3	3	3	3	3	3	2	3	1	1	1	2	2	2	2	1	1	2	1	1	2	2	2	3	3	2	3	3
BC1F3_101-005	91	2	2	2	1	2	2	1	1	1	2	2	2	1	1	1	2	3	3	1	2	2	2	2	2	2	2	2	2
BC1F3_101-006	82	2	2	2	1	1	2	2	2	2	2	2	1	1	1	2	2	2	3	2	2	2	2	2	3	2	2	2	2
BC1F3_101-007	*	3	-	2	-	2	2	1	1	1	1	-	-	2	-	3	2	2	2	2	1	2	2	2	3	2	-	2	-
BC1F3_101-008	62	1	1	1	2	2	2	2	2	3	3	2	2	2	2	1	1	1	3	1	1	2	2	2	2	3	2	2	2
BC1F3_101-009	59	1	1	1	1	1	3	1	1	2	2	2	2	2	1	1	3	2	3	2	2	2	2	2	2	2	2	1	1
BC1F3_101-010	95	2	2	2	2	1	2	1	3	1	2	2	1	1	1	1	3	3	2	2	2	2	2	2	1	1	1	3	3
BC1F3_101-011	87	2	3	3	1	1	2	1	1	3	3	3	2	2	2	2	3	2	2	2	2	3	3	3	2	2	2	1	2
BC1F3_101-012	86	2	2	2	3	3	2	2	2	2	1	1	2	2	2	2	2	3	1	2	2	2	1	1	1	3	3	3	3
BC1F3_101-013	80	2	2	2	2	2	2	3	2	1	1	2	3	3	3	2	2	2	2	1	1	2	2	2	2	3	2	1	1
BC1F3_101-014	102	2	3	3	1	1	1	2	2	3	3	3	2	3	3	3	3	3	3	2	2	2	1	1	1	3	1	1	1
BC1F3_101-015	71	2	2	2	2	2	2	1	1	2	2	2	2	2	2	1	2	3	2	2	1	2	2	2	2	2	3	1	1
BC1F3_101-016	86	2	2	2	1	1	2	2	2	2	2	1	2	2	2	2	3	3	1	1	1	2	2	2	2	3	3	3	3
BC1F3_101-017	*	2	-	1	-	1	1	2	2	2	2	-	-	3	-	1	3	2	2	2	2	2	1	1	1	2	-	1	-
BC1F3_101-018	*	3	-	-	-	2	1	2	2	2	3	-	-	2	-	2	2	1	1	2	2	2	3	3	2	2	-	1	-
BC1F3_101-019	115	3	3	3	2	2	2	2	1	1	2	2	3	3	3	3	3	2	1	2	2	1	1	1	1	1	1	2	2
BC1F3_101-020	82	2	2	2	2	2	2	2	2	2	1	1	2	2	1	1	3	3	3	1	1	1	2	3	3	2	2	2	2
BC1F3_101-021	85	2	2	2	1	1	2	2	2	3	3	3	2	2	2	2	1	1	3	1	1	2	2	2	2	3	2	2	2
BC1F3_101-022	77	3	2	2	1	1	1	2	2	2	2	2	2	1	1	3	2	1	1	1	1	3	3	3	3	1	1	2	2
BC1F3_101-023	63	1	1	1	2	2	2	2	2	2	2	2	1	1	1	2	3	3	3	3	3	1	1	1	2	3	3	3	3
BC1F3_101-024	82	1	1	2	2	2	2	1	2	3	3	2	2	2	2	2	2	2	2	1	2	3	2	2	1	2	2	3	3
BC1F3_101-025	97	3	3	3	2	2	2	2	2	3	3	1	2	2	3	3	2	2	2	3	3	2	2	2	2	2	2	3	3
BC1F3_101-026	101	2	2	2	1	1	2	3	2	2	2	2	1	1	1	3	2	3	2	3	3	1	1	1	1	2	2	3	3
BC1F3_101-027	86	2	2	2	2	2	3	2	3	2	3	3	2	2	2	2	2	2	2	3	2	2	2	2	2	1	1	1	1
BC1F3_101-028	60	1	1	1	1	1	1	3	3	3	3	3	2	2	2	2	3	2	2	2	2	2	2	2	2	2	3	1	1
BC1F3_101-029	81	2	2	2	1	1	1	2	2	2	2	2	2	2	2	2	1	1	2	3	1	2	3	3	3	2	2	3	2
BC1F3_101-030	89	2	2	2	1	1	1	2	2	1	1	1	1	1	1	1	1	1	3	2	2	1	2	2	2	2	1	1	1
BC1F3_101-031	93	2	2	2	2	2	1	2	1	2	3	3	2	2	2	1	1	1	2	2	3	1	1	1	1	3	3	1	1
BC1F3_101-032	84	2	2	2	1	1	2	3	3	1	2	2	1	1	1	1	1	2	2	2	3	2	2	2	2	1	1	2	2
BC1F3_101-033	64	1	1	1	1	1	1	3	2	3	3	3	1	2	2	2	2	2	2	2	2	1	1	1	1	1	2	2	3
BC1F3_101-034	50	1	1	1	2	2	3	3	3	3	3	3	3	3	3	3	1	1	2	2	2	3	3	2	2	2	2	3	3
BC1F3_101-035	92	1	2	2	2	2	2	2	2	3	1	1	1	1	1	3	1	1	3	1	1	2	2	3	3	2	2	2	2
BC1F3_101-036	112	3	3	3	1	1	1	3	3	2	2	2	2	2	1	1	1	2	2	2	2	1	1	1	2	3	3	3	3
BC1F3_101-037	98	3	2	2	1	1	1	1	1	3	2	1	2	2	2	1	2	1	2	2	1	1	2	2	2	3	3	3	3
BC1F3_101-038	85	1	2	2	2	2	3	3	3	2	1	1	2	2	2	2	1	1	2	3	2	1	1	2	2	2	2	2	2
BC1F3_101-039	118	3	3	3	2	2	1	1	2	2	3	3	2	2	2	2	1	3	1	3	3	1	1	1	1	1	2	2	2
BC1F3_101-040	97	1	3	3	1	1	1	2	2	3	3	3	3	3	3	3	1	1	2	2	2	2	2	3	2	1	1	2	2
BC1F3_101-041	84	2	2	2	2	2	3	2	2	1	3	2	2	2	2	2	1	1	1	2	2	2	2	2	2	1	1	1	2
BC1F3_101-042	94	3	3	3	3	2	3	1	1	1	2	2	2	2	2	2	1	2	1	2	2	3	3	3	3	1	2	3	2
BC1F3_101-043	61	1	1	1	1	1	3	3	3	2	2	2	1	1	1	1	1	1	2	1	2	1	1	1	2	2	2	2	2
BC1F3_101-044	85	2	2	2	1	1	1	2	2	2	2	2	2	2	2	2	2	2	2	2	2	2	2	2	2	2	2	2	2
BC1F3_101-045	109	3	3	3	2	2	2	3	2	1	1	2	2	2	2	2	2	2	2	2	3	1	1	1	1	1	3	1	3
BC1F3_101-046	85	1	1	2	2	2	3	2	3	3	2	2	3	3	3	3	2	2	3	2	2	2	2	2	2	1	1	1	1
BC1F3_101-047	92	3	3	2	1	1	2	2	2	1	2	2	3	3	3	3	2	2	3	3	3	2	1	1	3	1	1	1	1
BC1F3_101-048	92	3	3	2	1	1	3	2	3	2	2	2	2	2	2	1	3	3	1	3	3	2	2	2	3	1	1	2	2
BC1F3_101-049	96	3	3	3	2	2	3	1	1	1	1	1	1	1	1	2	2	1	2	2	2	2	2	2	2	2	2	2	2
BC1F3_101-050	86	2	2	2	3	2	2	2	1	2	1	1	2	2	2	1	2	2	3	1	1	2	2	2	1	2	2	3	3
BC1F3_101-051	81	2	2	2	2	2	3	2	2	1	1	1	1	1	1	3	3	3	2	2	2	2	3	3	3	1	1	2	1
BC1F3_101-052	80	2	2	2	1	1	2	2	2	2	3	3	3	3	3	3	2	2	2	1	1	2	2	2	1	2	2	3	3
BC1F3_101-053	58	1	1	1	1	1	3	1	1	-	3	3	2	1	1	1	1	2	1	3	1	2	2	2	3	1	1	3	3
BC1F3_101-054	96	2	2	3	2	2	3	3	3	1	1	1	2	2	2	2	2	3	3	2	2	3	3	3	3	2	2	2	2
BC1F3_101-055	105	3	3	3	1	1	2	1	1	3	3	2	3	3	2	2	3	2	2	2	2	2	2	2	2	2	2	3	3
BC1F3_101-056	88	3	3	2	1	1	1	2	2	2	2	2	1	1	1	2	1	1	3	1	1	1	1	1	2	2	2	2	2
BC1F3_101-057	97	2	2	2	2	1	1	2	2	1	1	1	2	1	1	2	2	2	1	2	2	1	1	1	1	1	1	1	1
BC1F3_101-058	95	2	2	2	1	1	2	1	1	2	2	2	1	1	1	3	2	2	2	2	2	1	1	3	2	2	2	1	1
BC1F3_101-059	62	1	1	1	2	2	2	1	1	3	2	2	1	1	1	1	2	2	3	2	2	1	1	1	1	1	1	3	3
BC1F3_101-060	89	2	2	2	1	1	3	1	1	2	2	2	3	3	3	3	3	3	3	1	1	1	1	1	1	3	3	2	2
BC1F3_101-061	79	2	2	2	2	2	1	3	3	1	1	1	2	2	2	2	1	1	2	2	2	3	3	1	2	2	2	1	1
BC1F3_101-062	106	2	3	3	1	1	2	1	1	2	2	2	2	3	3	3	3	3	2	2	2	2	2	2	2	2	2	1	1
BC1F3_101-063	80	2	2	2	2	2	3	2	2	3	3	3	1	1	1	3	2	2	3	2	2	3	2	2	2	2	2	2	2
BC1F3_101-064	96	3	3	3	2	2	3	2	2	3	3	3	3	3	3	2	2	2	1	3	1	2	2	2	1	2	2	2	2
BC1F3_101-065	120	3	3	3	1	1	1	1	1	1	2	2	2	2	2	1	2	2	2	3	1	1	1	1	2	3	3	2	2
BC1F3_101-066	115	3	3	3	1	1	1	2	1	2	1	1	2	2	2	3	2	1	1	2	2	1	1	1	1	1	1	3	3
BC1F3_101-067	81	2	2	2	2	2	2	1	3	3	3	3	3	3	3	2	3	3	1	2	2	2	2	3	3	1	1	1	1
BC1F3_101-068	85	1	2	2	2	2	3	2	2	3	3	3	2	2	2	2	3	3	2	2	2	2	2	2	2	2	2	2	2
BC1F3_101-069	91	3	3	3	1	1	2	1	2	3	1	1	2	2	2	3	2	2	3	2	1	1	1	1	2	1	1	3	3
BC1F3_101-070	58	2	1	1	1	1	2	2	2	3	3	3	1	1	2	2	1	1	2	1	1	1	1	3	1	1	1	1	2
BC1F3_101-071	52	1	1	1	1	2	2	2	2	1	2	1	2	2	2	2	1	2	1	1	1	3	2	2	2	1	1	2	2
BC1F3_101-072	86	2	2	2	1	1	2	2	1	2	1	1	2	2	2	1	3	3	3	1	1	2	2	2	2	1	3	3	3
BC1F3_101-073	62	1	1	1	1	1	2	3	3	3	3	3	1	3	3	2	2	2	3	2	2	1	2	2	2	1	1	2	2
BC1F3_101-074	53	1	2	2	2	2	2	1	1	2	2	2	1	1	1	1	2	1	2	3	3	3	3	2	2	1	1	1	1
BC1F3_101-075	62	1	1	1	1	1	2	3	3	2	2	2	1	2	2	2	2	2	3	1	1	1	1	1	1	3	3	1	1
BC1F3_101-076	97	3	3	3	3	3	3	2	2	2	3	3	2	2	2	2	2	1	2	1	1	1	2	3	3	2	2	1	1
BC1F3_101-077	108	3	3	3	2	3	2	2	2	3	3	3	1	2	2	2	2	2	3	1	1	1	1	2	2	2	2	2	2
BC1F3_101-078	82	2	2	2	1	1	2	3	3	1	1	1	3	3	3	3	2	2	2	2	2	3	3	3	3	1	1	1	1
BC1F3_101-079	94	3	3	3	2	1	2	2	2	2	1	1	1	1	1	1	2	1	2	2	2	3	3	3	3	1	2	2	2
BC1F3_101-080	53	2	1	1	2	1	1	2	2	2	1	1	2	2	2	1	2	2	3	1	1	3	3	3	2	2	2	1	1
BC1F3_101-081	58	1	1	1	1	1	1	3	3	2	2	2	3	3	2	2	3	2	2	1	2	2	1	2	2	2	2	2	2
BC1F3_101-082	88	2	2	2	1	1	2	1	1	3	2	2	3	3	3	3	2	2	1	2	2	2	2	2	3	2	2	1	1
BC1F3_101-083	87	2	2	2	1	1	3	1	1	2	3	3	1	1	1	2	3	2	2	3	3	2	2	2	2	1	1	2	2
BC1F3_101-084	99	2	3	3	1	1	2	1	1	1	1	1	1	1	1	1	1	1	3	1	1	2	2	2	2	3	3	2	2
BC1F3_101-085	57	1	1	1	2	2	2	2	2	2	2	2	2	2	2	2	2	2	1	1	1	2	2	2	2	2	2	1	1
BC1F3_101-086	54	1	1	1	1	1	2	2	2	2	2	2	3	3	3	3	3	2	2	1	2	3	3	3	3	1	2	2	2
BC1F3_101-087	103	3	3	3	1	1	2	2	2	3	3	3	1	1	1	2	2	2	1	3	3	2	2	2	2	2	2	2	2
BC1F3_101-088	61	1	1	1	1	1	1	3	3	3	3	3	2	2	2	3	2	3	1	3	3	1	1	1	1	2	3	1	2
BC1F3_101-089	95	2	2	2	2	2	2	2	1	3	3	3	2	2	2	2	1	1	1	3	3	1	1	1	1	3	3	3	3
BC1F3_101-090	107	3	3	3	1	1	2	3	3	2	2	2	3	3	3	3	2	2	2	3	2	1	1	1	1	3	2	1	1
BC1F3_101-091	92	2	2	2	2	2	2	2	3	1	1	1	2	2	2	2	2	2	3	1	1	1	1	1	1	3	3	3	3
BC1F3_101-092	88	2	2	2	2	2	2	2	2	2	2	2	3	3	3	3	3	2	2	1	2	2	2	2	1	3	2	1	1
BC1F3_101-093	86	2	2	2	2	2	1	3	2	2	2	2	2	1	2	2	3	3	2	3	1	2	2	2	2	1	1	2	2
BC1F3_101-094	79	2	2	2	1	2	2	2	2	2	2	2	2	2	2	2	3	3	2	2	2	3	3	3	3	3	3	2	2
BC1F3_101-095	88	3	3	3	2	2	1	3	3	2	2	2	2	2	2	3	1	2	3	2	2	3	3	2	2	2	3	2	1
BC1F3_101-096	*	2	-	2	-	2	2	3	3	2	2	-	-	3	-	3	2	3	1	2	2	3	3	2	2	2	-	3	-
BC1F3_101-097	102	2	2	1	1	1	1	2	2	1	1	1	3	3	3	3	2	3	2	1	1	1	1	1	1	3	3	2	2
BC1F3_101-098	99	1	1	1	1	1	2	3	2	2	2	2	1	1	1	1	1	1	3	1	1	2	2	2	2	2	2	2	2
BC1F3_101-099	81	2	2	2	2	2	2	2	3	2	2	2	2	1	1	1	3	2	2	2	1	1	1	2	2	1	2	2	2
BC1F3_101-100	*	2	-	3	-	2	1	1	1	1	1	-	-	1	-	1	3	3	2	3	3	2	3	3	2	2	-	2	-
BC1F3_101-BC1F3_101	88	2	2	2	1	1	1	2	2	3	3	3	3	3	3	2	3	3	1	2	2	1	1	1	1	2	2	1	1
BC1F3_101-102	*	3	-	3	-	1	2	2	2	2	2	-	-	2	-	3	1	2	2	2	2	3	3	3	3	3	-	1	-
BC1F3_101-103	*	1	-	1	-	1	1	3	3	2	2	-	-	2	-	3	1	1	1	3	2	3	3	3	2	3	-	2	-
BC1F3_101-104	*	3	-	2	-	2	2	2	2	2	2	-	-	2	-	2	3	2	2	2	2	1	2	2	2	2	-	3	-
BC1F3_101-105	*	1	-	2	-	2	2	1	2	2	3	-	-	1	-	1	3	3	2	2	2	3	3	3	3	2	-	2	-
BC1F3_101-106	76	1	2	2	2	2	2	3	2	2	2	2	2	2	1	1	2	2	3	2	2	3	3	3	3	2	1	2	1
BC1F3_101-107	*	3	-	3	-	1	2	2	2	2	2	-	-	1	-	2	1	2	1	3	3	2	2	2	1	2	-	1	-
BC1F3_101-108	*	1	-	2	-	2	3	3	2	2	2	-	-	2	-	1	2	2	2	3	3	2	2	2	3	1	-	2	-
Rawdata Table 4. List of marker genotyping data for BC5F1 population (Note that plant #144 was selected to develop the digenic system for genetic componant analysis)
Plant#	chromosome 1			chromosome 4			chromosome 7				chromosome 10
	RM315	RM1339	RM3523	RM349	RM559	RM471	RM346	RM5495	RM234	RM118	RM216
BC5F1-001	2	2	2	2	2	2	2	2	2	2	1
BC5F1-002	1	1	1	2	1	1	2	2	2	2	1
BC5F1-003	1	2	2	1	1	2	1	1	1	1	1
BC5F1-004	2	2	2	1	1	1	1	2	2	2	1
BC5F1-005	2	2	2	2	2	2	1	2	2	2	2
BC5F1-006	2	2	2	1	1	1	2	2	2	1	1
BC5F1-007	1	1	1	1	1	2	1	1	1	1	1
BC5F1-008	1	1	1	1	1	2	2	2	2	2	2
BC5F1-009	1	1	2	2	2	2	2	2	2	2	2
BC5F1-010	1	1	1	1	1	1	1	1	1	1	2
BC5F1-011	2	2	2	1	1	1	1	1	1	1	1
BC5F1-012	2	2	2	2	1	1	2	2	2	2	2
BC5F1-013	1	1	1	2	2	1	2	2	2	2	2
BC5F1-014	2	2	2	1	2	1	1	1	2	2	2
BC5F1-015	2	2	2	2	2	2	2	2	2	2	2
BC5F1-016	2	2	2	1	2	2	2	2	2	2	1
BC5F1-017	1	1	1	2	2	2	1	1	1	1	1
BC5F1-018	2	2	2	2	2	2	1	2	2	2	2
BC5F1-019	2	2	2	2	2	2	1	2	2	2	2
BC5F1-020	1	1	1	1	2	1	1	1	1	1	2
BC5F1-021	1	2	2	1	1	2	2	2	2	2	2
BC5F1-022	2	2	2	1	1	1	2	2	1	1	2
BC5F1-023	1	1	1	2	1	2	2	2	2	2	1
BC5F1-024	1	1	1	2	2	2	1	1	1	1	2
BC5F1-025	2	2	2	2	2	2	1	1	1	1	1
BC5F1-026	1	1	1	2	2	2	2	2	1	1	2
BC5F1-027	2	2	2	1	2	2	1	1	1	1	2
BC5F1-028	1	1	1	1	1	2	2	2	2	2	2
BC5F1-029	1	1	1	2	2	2	1	1	1	1	1
BC5F1-030	2	2	1	1	1	2	2	2	2	2	1
BC5F1-031	1	1	1	2	2	1	2	2	2	2	2
BC5F1-032	1	1	1	1	2	1	2	2	2	1	2
BC5F1-033	2	2	2	1	1	2	2	2	2	2	1
BC5F1-034	1	1	1	2	1	2	2	2	2	2	1
BC5F1-035	2	2	2	2	2	2	1	1	1	1	2
BC5F1-036	1	1	1	2	2	2	2	2	2	2	1
BC5F1-037	1	1	1	2	2	1	1	1	1	1	2
BC5F1-038	2	2	2	2	1	1	1	1	2	2	1
BC5F1-039	2	2	2	2	2	2	1	1	1	1	1
BC5F1-040	2	1	1	1	1	1	2	2	1	1	1
BC5F1-041	2	2	2	1	1	1	2	2	2	2	1
BC5F1-042	1	1	1	2	2	2	2	2	2	2	2
BC5F1-043	1	1	1	1	1	1	2	2	2	2	1
BC5F1-044	1	1	1	1	1	2	1	1	2	2	2
BC5F1-045	2	2	2	2	2	2	1	1	1	1	2
BC5F1-046	2	2	2	2	2	2	1	1	1	1	1
BC5F1-047	1	1	1	1	1	1	2	2	2	2	1
BC5F1-048	1	1	1	1	1	2	2	2	2	2	2
BC5F1-049	1	1	1	2	2	1	1	1	1	1	2
BC5F1-050	2	2	2	1	1	1	1	1	1	1	1
BC5F1-051	1	1	1	1	1	1	1	1	1	2	1
BC5F1-052	1	1	2	2	2	2	1	1	2	2	2
BC5F1-053	1	1	1	2	2	2	1	1	1	1	2
BC5F1-054	2	2	2	2	2	1	1	1	1	1	2
BC5F1-055	2	2	2	1	1	2	1	1	1	1	1
BC5F1-056	1	1	1	1	1	2	2	2	2	2	2
BC5F1-057	2	2	2	1	1	2	1	1	1	1	2
BC5F1-058	2	2	1	2	2	2	1	1	1	1	1
BC5F1-059	2	2	2	1	1	1	1	1	1	1	1
BC5F1-060	1	1	1	2	2	1	1	1	1	1	1
BC5F1-061	1	1	1	1	1	2	2	2	2	2	2
BC5F1-062	2	2	2	1	1	2	1	1	1	1	1
BC5F1-063	2	2	2	1	1	1	1	1	1	1	2
BC5F1-064	1	1	1	2	2	1	1	1	1	1	2
BC5F1-065	1	1	1	1	1	2	1	1	1	2	1
BC5F1-066	1	1	1	1	2	1	1	1	1	1	1
BC5F1-067	2	2	2	2	2	2	2	2	1	1	2
BC5F1-068	2	2	2	1	1	1	1	1	1	1	2
BC5F1-069	2	2	2	2	1	2	1	1	1	1	1
BC5F1-070	1	1	1	1	1	1	1	1	1	1	1
BC5F1-071	2	2	2	1	2	2	1	1	1	1	2
BC5F1-072	2	2	2	1	1	1	1	2	2	2	1
BC5F1-073	2	1	1	1	1	1	1	1	1	1	2
BC5F1-074	2	2	2	2	2	2	1	1	1	1	1
BC5F1-075	2	2	2	1	1	2	1	1	1	1	-
BC5F1-076	1	1	1	2	2	2	2	2	2	1	1
BC5F1-077	2	2	2	2	2	2	2	2	2	2	2
BC5F1-078	2	2	2	1	1	2	2	2	2	2	2
BC5F1-079	2	2	2	1	1	1	2	2	2	2	2
BC5F1-080	1	1	1	1	1	2	1	1	1	1	1
BC5F1-081	1	2	2	2	2	2	1	1	1	1	2
BC5F1-082	1	1	1	1	1	1	1	1	1	1	1
BC5F1-083	2	2	2	2	2	2	2	2	2	2	1
BC5F1-084	2	2	2	2	1	2	1	1	1	1	1
BC5F1-085	1	1	1	2	2	2	1	1	1	1	2
BC5F1-086	1	1	1	2	2	1	2	2	2	2	2
BC5F1-087	1	1	1	1	2	1	1	1	1	1	1
BC5F1-088	2	2	2	2	2	1	1	1	1	1	-
BC5F1-089	2	1	1	2	1	1	1	1	1	1	1
BC5F1-090	2	2	2	2	2	1	1	1	1	2	2
BC5F1-091	2	2	2	2	2	2	2	2	2	2	1
BC5F1-092	2	2	2	2	2	1	1	1	1	1	2
BC5F1-093	1	1	1	2	2	2	2	2	2	2	1
BC5F1-094	1	1	1	2	2	1	2	1	1	1	1
BC5F1-095	2	2	2	2	2	1	2	2	2	2	2
BC5F1-096	1	1	1	1	1	1	1	1	1	1	1
BC5F1-097	1	1	1	2	1	1	1	1	1	1	2
BC5F1-098	2	2	2	2	2	1	2	1	1	1	2
BC5F1-099	2	2	2	2	1	1	2	2	2	2	2
BC5F1-100	1	1	2	2	1	1	2	2	2	2	1
BC5F1-101	2	2	2	2	2	1	2	2	2	2	2
BC5F1-102	1	1	1	2	2	2	1	1	1	1	2
BC5F1-103	1	1	1	2	2	2	1	1	1	1	2
BC5F1-104	2	2	2	2	2	2	1	1	1	1	2
BC5F1-105	1	1	1	2	2	2	1	1	2	2	2
BC5F1-106	1	1	1	2	2	2	1	1	1	1	1
BC5F1-107	1	2	2	2	2	2	1	1	2	2	2
BC5F1-108	1	1	1	1	1	1	1	1	1	1	2
BC5F1-109	1	1	1	2	2	1	2	2	1	1	1
BC5F1-110	1	1	1	2	2	2	1	1	2	2	1
BC5F1-111	2	2	2	2	2	1	1	1	1	1	2
BC5F1-112	1	1	1	2	2	2	2	2	2	2	1
BC5F1-113	2	2	2	1	1	1	2	2	2	2	2
BC5F1-114	2	1	1	2	2	2	2	2	2	2	1
BC5F1-115	2	2	2	1	2	1	2	2	2	2	2
BC5F1-116	2	1	1	2	2	2	2	2	2	2	1
BC5F1-117	1	1	1	1	1	2	2	2	2	2	2
BC5F1-118	2	2	2	1	1	1	1	1	1	1	2
BC5F1-119	1	1	1	2	2	2	2	2	2	2	1
BC5F1-120	1	1	1	2	2	1	1	1	1	1	1
BC5F1-121	2	2	2	2	2	2	1	1	1	1	1
BC5F1-122	1	1	1	1	1	2	1	1	1	1	2
BC5F1-123	1	1	1	1	1	2	2	2	2	2	2
BC5F1-124	2	2	2	1	1	1	2	2	2	2	2
BC5F1-125	1	1	1	1	1	2	2	2	2	2	1
BC5F1-126	1	1	2	2	2	1	1	1	1	1	1
BC5F1-127	1	1	1	2	2	2	1	1	1	1	2
BC5F1-128	2	2	2	1	1	2	1	1	1	1	1
BC5F1-129	1	1	1	2	2	1	2	2	2	2	-
BC5F1-130	2	2	2	2	2	1	2	2	2	2	1
BC5F1-131	2	2	2	2	2	2	1	1	1	1	2
BC5F1-132	1	1	1	2	2	1	2	2	2	1	2
BC5F1-133	1	1	1	1	1	1	1	1	1	1	2
BC5F1-134	1	1	1	1	1	1	1	1	1	1	2
BC5F1-135	2	2	2	2	1	1	2	2	2	2	1
BC5F1-136	1	1	1	1	1	2	1	1	1	1	2
BC5F1-137	1	2	2	2	1	2	1	1	1	1	1
BC5F1-138	1	1	1	1	1	1	1	1	1	1	1
BC5F1-139	2	2	2	2	1	1	1	1	1	1	2
BC5F1-140	2	2	2	2	2	2	1	1	1	1	1
BC5F1-141	1	1	1	1	1	2	1	1	1	1	2
BC5F1-142	1	1	1	2	2	1	1	1	1	1	2
BC5F1-143	2	2	2	2	2	2	1	1	1	1	-
BC5F1-144	1	2	2	1	1	1	2	2	2	1	1
BC5F1-145	1	1	1	1	1	2	2	2	2	2	2
BC5F1-146	2	2	2	2	1	1	2	2	2	2	1
BC5F1-147	1	1	1	2	1	2	1	1	1	1	2
BC5F1-148	2	2	2	1	1	1	2	2	2	2	2
BC5F1-149	1	1	1	1	1	1	1	1	2	2	1
BC5F1-150	2	2	2	1	1	2	2	2	2	2	1
BC5F1-151	1	2	2	1	1	2	1	1	1	1	2
BC5F1-152	2	2	2	2	2	1	1	1	1	1	2
BC5F1-153	2	2	1	2	2	2	2	1	1	1	1
BC5F1-154	2	2	2	2	2	1	1	1	1	1	2
BC5F1-155	1	1	1	1	1	1	1	1	1	2	1
BC5F1-156	2	2	2	2	2	1	2	2	2	2	2
BC5F1-157	2	2	2	1	2	1	1	1	1	1	2
BC5F1-158	2	2	2	2	2	2	1	1	1	1	2
BC5F1-159	1	1	1	2	2	1	1	1	1	1	2
Rawdata Table 5. Marker genotypes of selected recombinants for qSD1-2 and qSD7-2 regions (Note that 1, 2, & 3 represent EM93-1-like, heterozygous, & SS18-2-like genotypes, respectively)
Recom. ID	qSD1-2-containing region on chromosome 1						qSD7-2 region on chromosome 7
	RM1339	SD1M	RM11988	RM3602	RM12048	RM3523	RM346	RM21773	RM21785	RM5495	RM1017	RM21842	RM5508	RM5397	RM21941	RM234
Rec1.1	2	2	2	1	1	1	1	1	1	1	1	1	1	1	1	1
Rec1.2	1	2	2	2	2	2	1	1	1	1	1	1	1	1	1	1
Rec1.3	3	3	2	2	2	2	1	1	1	1	1	1	1	1	1	1
Rec7.1	1	1	1	1	1	1	1	1	1	2	2	2	2	2	2	2
Rec7.2	1	1	1	1	1	1	2	2	2	1	1	1	1	1	1	1
Rec7.3	1	1	1	1	1	1	1	1	2	2	2	2	2	2	2	2
Rawdata Table 6. Summary of genotyping and phenotyping data for the qSD1-2+qSD7-1 digenic system in the greenhouse experiment							Note:
Plant ID	QTL genotype		Plant height (cm)	Germination rate at days of after-ripening			1. QTL genotypes: 0, 1, and 2 represent the number of effect-incresing alleles at qSD1-2 or qSD7-2.
	qSD1-2	qSD7-2		7 d	14 d		2. Germination was evalauted with seeds after-ripened for 7 and 14 days, and data shown are means of 3 replications.
Gen1-01	0	0	51	0.137	0.278
Gen1-02	0	0	50	0.058	.
Gen1-03	0	0	52	.	.
Gen1-04	0	0	53	0	0.098
Gen1-05	0	0	51	.	.
Gen1-06	0	0	56	0.056	.
Gen1-07	0	0	52	0.13	0.16
Gen1-08	0	0	56	0.033	0.303
Gen1-09	0	0	52	0.106	0.233
Gen1-10	0	0	52	0.202	0.233
Gen1-11	0	0	54	.	0.467
Gen1-12	0	0	51	0	0.245
Gen1-13	0	0	50	0.417	.
Gen1-14	0	0	54	0.09	0.169
Gen1-15	0	0	51	0.019	0.23
Gen1-16	0	0	51	0.076	0.145
Gen1-17	0	0	50	.	0.194
Gen1-18	0	0	52	0.131	0.259
Gen1-19	0	0	52	0.151	0.226
Gen1-20	0	0	52	0.182	.
Gen1-21	0	0	54	0.178	0.37
Gen1-22	0	0	55	0.296	.
Gen1-23	0	0	52	0	0.282
Gen1-24	0	0	50	0.135	0.147
Gen2-01	0	1	56	0.201	.
Gen2-02	0	1	.	.	.
Gen2-03	0	1	56	0.452	.
Gen2-04	0	1	56	0.067	0.458
Gen2-05	0	1	59	0.404	0.406
Gen2-06	0	1	59	0.329	0.311
Gen2-07	0	1	58	0.36	0.384
Gen2-08	0	1	52	0.082	0.145
Gen2-09	0	1	54	0.423	0.365
Gen2-10	0	1	58	0.138	0.369
Gen2-11	0	1	56	.	0.458
Gen2-12	0	1	54	0.054	0.354
Gen2-13	0	1	57	0.371	0.223
Gen2-14	0	1	56	0.297	0.655
Gen2-15	0	1	56	0.167	0.317
Gen2-16	0	1	54	0.263	0.34
Gen2-17	0	1	54	0.116	0.389
Gen2-18	0	1	53	0.222	0.402
Gen2-19	0	1	54	0.061	0.343
Gen2-20	0	1	56	0.037	0.24
Gen2-21	0	1	59	.	.
Gen2-22	0	1	60	.	.
Gen2-23	0	1	52	0.136	0.293
Gen2-24	0	1	56	0.214	0.24
Gen3-01	0	2	63	0.288	0.497
Gen3-02	0	2	62	0.286	0.357
Gen3-03	0	2	62	0.133	0.564
Gen3-04	0	2	60	0.165	0.371
Gen3-05	0	2	60	0.118	0.521
Gen3-06	0	2	61	0.244	0.5
Gen3-07	0	2	60	0.183	0.579
Gen3-08	0	2	58	0.178	0.561
Gen3-09	0	2	64	0.321	0.568
Gen3-10	0	2	63	0.459	0.527
Gen3-11	0	2	63	0.209	0.316
Gen3-12	0	2	57	0.188	0.583
Gen3-13	0	2	60	0.31	0.517
Gen3-14	0	2	59	0.468	0.601
Gen3-15	0	2	60	0.139	0.508
Gen3-16	0	2	61	0.186	0.481
Gen3-17	0	2	60	.	0.518
Gen3-18	0	2	61	0.505	0.638
Gen3-19	0	2	62	0.289	0.58
Gen3-20	0	2	57	.	0.642
Gen3-21	0	2	60	0.488	0.38
Gen3-22	0	2	62	.	0.393
Gen3-23	0	2	63	0.121	0.478
Gen3-24	0	2	69	0.203	0.548
Gen4-01	1	0	74	0.093	0.292
Gen4-02	1	0	70	0.235	0.318
Gen4-03	1	0	72	0.194	0.429
Gen4-04	1	0	72	0.287	0.209
Gen4-05	1	0	73	0.341	0.344
Gen4-06	1	0	73	0.144	0.277
Gen4-07	1	0	70	0.104	0.391
Gen4-08	1	0	68	0.014	0.292
Gen4-09	1	0	72	0.212	0.325
Gen4-10	1	0	73	0.285	0.306
Gen4-11	1	0	69	0.211	0.211
Gen4-12	1	0	68	0.125	0.225
Gen4-13	1	0	74	0.146	0.556
Gen4-14	1	0	69	0.218	0.31
Gen4-15	1	0	70	0.25	0.362
Gen4-16	1	0	70	0.092	0.327
Gen4-17	1	0	71	0.105	0.177
Gen4-18	1	0	68	0.074	0.303
Gen4-19	1	0	71	0.038	0.335
Gen4-20	1	0	69	0.407	0.518
Gen4-21	1	0	73	0.273	0.372
Gen4-22	1	0	73	0.093	0.259
Gen4-23	1	0	71	0.141	0.45
Gen4-24	1	0	76	0.07	0.265
Gen5-01	1	1	77	0.431	0.516
Gen5-02	1	1	76	0.3	0.476
Gen5-03	1	1	77	0.25	0.242
Gen5-04	1	1	75	0.418	0.526
Gen5-05	1	1	82	0.199	0.45
Gen5-06	1	1	76	0.348	.
Gen5-07	1	1	79	0.155	0.557
Gen5-08	1	1	80	0.356	0.476
Gen5-09	1	1	76	0.203	0.241
Gen5-10	1	1	74	0.282	0.465
Gen5-11	1	1	76	0.089	0.47
Gen5-12	1	1	76	0.14	.
Gen5-13	1	1	70	0.102	0.445
Gen5-14	1	1	76	0.2	0.267
Gen5-15	1	1	72	.	.
Gen5-16	1	1	75	0.246	0.48
Gen5-17	1	1	75	0.315	0.517
Gen5-18	1	1	80	0.375	.
Gen5-19	1	1	76	0.391	0.561
Gen5-20	1	1	74	0.064	0.525
Gen5-21	1	1	74	0.33	0.483
Gen5-22	1	1	75	0.357	.
Gen5-23	1	1	74	0.315	0.521
Gen5-24	1	1	75	0.159	0.463
Gen6-01	1	2	82	0.166	0.555
Gen6-02	1	2	84	0.284	0.717
Gen6-03	1	2	85	0.148	0.521
Gen6-04	1	2	86	0.362	0.582
Gen6-05	1	2	84	0.25	0.516
Gen6-06	1	2	76	0.301	0.555
Gen6-07	1	2	80	0.509	0.687
Gen6-08	1	2	80	.	.
Gen6-09	1	2	83	0.152	0.582
Gen6-10	1	2	83	0.169	0.477
Gen6-11	1	2	84	0.412	0.612
Gen6-12	1	2	76	0.161	0.571
Gen6-13	1	2	79	0.196	0.543
Gen6-14	1	2	80	0.309	0.564
Gen6-15	1	2	82	0.09	0.787
Gen6-16	1	2	75	0.437	0.714
Gen6-17	1	2	80	0.466	0.494
Gen6-18	1	2	78	0.182	0.414
Gen6-19	1	2	83	0.226	0.457
Gen6-20	1	2	86	0.351	0.603
Gen6-21	1	2	78	0.532	0.759
Gen6-22	1	2	79	0.276	0.756
Gen6-23	1	2	78	0.39	0.522
Gen6-24	1	2	82	0.301	0.593
Gen7-01	2	0	82	0.281	0.468
Gen7-02	2	0	84	0.329	0.476
Gen7-03	2	0	85	0.254	0.578
Gen7-04	2	0	86	0.287	0.493
Gen7-05	2	0	84	0.23	0.465
Gen7-06	2	0	76	0.429	.
Gen7-07	2	0	80	0.137	0.305
Gen7-08	2	0	83	0.092	0.443
Gen7-09	2	0	83	0.215	0.424
Gen7-10	2	0	83	0.317	0.554
Gen7-11	2	0	84	0.389	0.347
Gen7-12	2	0	76	0.328	0.409
Gen7-13	2	0	79	0.234	0.378
Gen7-14	2	0	80	0.127	0.502
Gen7-15	2	0	82	0.151	0.402
Gen7-16	2	0	75	0.086	0.264
Gen7-17	2	0	80	0.192	0.426
Gen7-18	2	0	78	0.168	0.624
Gen7-19	2	0	83	0.016	0.415
Gen7-20	2	0	86	0.146	.
Gen7-21	2	0	78	.	.
Gen7-22	2	0	79	.	.
Gen7-23	2	0	78	0.199	.
Gen7-24	2	0	82	0.132	0.269
Gen8-01	2	1	90	0.253	0.856
Gen8-02	2	1	88	0.246	0.569
Gen8-03	2	1	84	0.413	0.438
Gen8-04	2	1	94	0.382	0.537
Gen8-05	2	1	88	0.12	0.553
Gen8-06	2	1	88	0.206	0.557
Gen8-07	2	1	86	0.458	0.739
Gen8-08	2	1	88	0.204	0.567
Gen8-09	2	1	83	0.447	0.725
Gen8-10	2	1	88	0.251	0.604
Gen8-11	2	1	82	0.135	0.554
Gen8-12	2	1	83	0.446	0.683
Gen8-13	2	1	86	0.127	0.53
Gen8-14	2	1	90	0.309	0.607
Gen8-15	2	1	86	0.289	0.638
Gen8-16	2	1	93	0.128	0.54
Gen8-17	2	1	92	0.398	0.473
Gen8-18	2	1	82	0.195	0.538
Gen8-19	2	1	89	.	.
Gen8-20	2	1	90	0.223	0.599
Gen8-21	2	1	89	0.364	0.623
Gen8-22	2	1	90	0.352	0.86
Gen8-23	2	1	.	0.333	0.681
Gen8-24	2	1	.	.	.
Gen9-01	2	2	98	0.343	0.914
Gen9-02	2	2	97	0.586	.
Gen9-03	2	2	101	0.416	.
Gen9-04	2	2	101	0.579	0.835
Gen9-05	2	2	103	0.305	0.748
Gen9-06	2	2	92	0.554	0.834
Gen9-07	2	2	96	0.452	.
Gen9-08	2	2	90	0.257	0.84
Gen9-09	2	2	100	0.267	0.8
Gen9-10	2	2	96	0.516	0.809
Gen9-11	2	2	98	0.201	0.844
Gen9-12	2	2	97	0.42	0.764
Gen9-13	2	2	98	0.386	0.8
Gen9-14	2	2	105	0.464	0.793
Gen9-15	2	2	100	0.262	0.479
Gen9-16	2	2	101	0.29	0.891
Gen9-17	2	2	100	.	.
Gen9-18	2	2	96	0.4	0.839
Gen9-19	2	2	103	0.19	0.871
Gen9-20	2	2	96	0.353	0.803
Gen9-21	2	2	98	0.331	0.821
Gen9-22	2	2	98	0.218	0.814
Gen9-23	2	2	100	0.241	0.532
Gen9-24	2	2	96	0.178	0.827
Rawdata Table 7. Summary of genotyping and phenotyping data for the qSD1-2+qSD7-1 digenic system in the field experiment							Note:
Plant ID	QTL genotype		Plant height (cm)	Germination rate at days of after-ripening			1. QTL genotypes: 0, 1, and 2 represent the number of effect-incresing alleles at qSD1-2 or qSD7-2.
	qSD1-2	qSD7-2		7 d	14 d		2. Germination was evalauted with seeds after-ripened for 7 and 14 days, and data shown are means of 3 replications.
Gen1-01	0	0	58	0.239	0.359
Gen1-02	0	0	61	0.162	0.294
Gen1-03	0	0	58	0.226	0.404
Gen1-04	0	0	62	0.509	0.622
Gen1-05	0	0	59	0.384	0.546
Gen1-06	0	0	61	0.343	0.506
Gen1-07	0	0	60	0.183	0.192
Gen1-08	0	0	60	0.198	0.428
Gen1-09	0	0	60	0.227	0.407
Gen1-10	0	0	62	0.327	0.229
Gen1-11	0	0	54	0.265	0.472
Gen1-12	0	0	57	0.481	0.498
Gen1-13	0	0	58	0.027	0.328
Gen1-14	0	0	60	0.058	0.31
Gen1-15	0	0	59	0.22	0.411
Gen1-16	0	0	60	0.248	0.414
Gen1-17	0	0	58	0.248	0.446
Gen1-18	0	0	59	0.135	0.326
Gen1-19	0	0	58	0.252	0.447
Gen1-20	0	0	59	0.267	0.392
Gen1-21	0	0	57	0.217	0.655
Gen1-22	0	0	60	0.145	0.339
Gen1-23	0	0	58	0.549	0.437
Gen1-24	0	0	60	0.276	0.255
Gen1-25	0	0	59	0.203	0.379
Gen1-26	0	0	60	0.246	0.398
Gen1-27	0	0	60	0.261	0.457
Gen1-28	0	0	58	0.24	0.385
Gen1-29	0	0	59	0.301	0.461
Gen1-30	0	0	63	0.219	0.309
Gen2-01	0	1	64	0.326	0.509
Gen2-02	0	1	63	0.271	0.432
Gen2-03	0	1	64	0.407	0.581
Gen2-04	0	1	64	0.308	0.178
Gen2-05	0	1	65	0.288	0.453
Gen2-06	0	1	63	0.533	0.579
Gen2-07	0	1	63	0.292	0.524
Gen2-08	0	1	64	0.313	0.53
Gen2-09	0	1	63	0.326	0.502
Gen2-10	0	1	64	0.347	0.521
Gen2-11	0	1	64	0.315	0.476
Gen2-12	0	1	62	0.145	0.293
Gen2-13	0	1	60	0.218	0.398
Gen2-14	0	1	63	0.321	0.542
Gen2-15	0	1	64	0.333	0.541
Gen2-16	0	1	63	0.285	0.492
Gen2-17	0	1	64	0.298	0.468
Gen2-18	0	1	63	0.305	0.555
Gen2-19	0	1	64	0.33	0.496
Gen2-20	0	1	62	0.433	0.654
Gen2-21	0	1	61	0.425	0.684
Gen2-22	0	1	63	0.119	0.456
Gen2-23	0	1	64	0.471	0.643
Gen2-24	0	1	60	0.177	0.376
Gen2-25	0	1	64	0.341	0.583
Gen2-26	0	1	62	0.306	0.509
Gen2-27	0	1	65	0.3	0.711
Gen2-28	0	1	59	0.311	0.504
Gen2-29	0	1	60	0.217	0.376
Gen2-30	0	1	63	0.321	0.53
Gen2-31	0	1	63	.	.
Gen2-32	0	1	62	.	.
Gen3-01	0	2	65	0.361	0.489
Gen3-02	0	2	68	0.319	0.66
Gen3-03	0	2	70	0.477	0.615
Gen3-04	0	2	64	0.49	0.655
Gen3-05	0	2	68	0.289	0.437
Gen3-06	0	2	66	0.273	0.443
Gen3-07	0	2	66	0.397	0.617
Gen3-08	0	2	65	.	.
Gen3-09	0	2	67	0.336	0.313
Gen3-10	0	2	69	0.403	0.597
Gen3-11	0	2	67	0.483	0.678
Gen3-12	0	2	64	0.418	0.565
Gen3-13	0	2	67	0.668	0.543
Gen3-14	0	2	68	0.389	0.571
Gen3-15	0	2	69	0.493	0.649
Gen3-16	0	2	66	0.427	0.581
Gen3-17	0	2	66	0.453	0.649
Gen3-18	0	2	62	0.367	0.608
Gen3-19	0	2	64	0.085	0.563
Gen3-20	0	2	69	0.385	0.567
Gen3-21	0	2	67	0.38	0.532
Gen3-22	0	2	65	0.521	0.688
Gen3-23	0	2	66	0.45	0.619
Gen3-24	0	2	66	0.39	0.577
Gen3-25	0	2	66	0.393	0.298
Gen3-26	0	2	65	0.336	0.739
Gen3-27	0	2	64	0.398	0.579
Gen3-28	0	2	67	0.358	0.511
Gen3-29	0	2	66	0.31	0.45
Gen3-30	0	2	67	.	.
Gen4-01	1	0	72	0.306	0.321
Gen4-02	1	0	70	0.287	0.425
Gen4-03	1	0	71	0.173	0.341
Gen4-04	1	0	75	0.185	0.343
Gen4-05	1	0	72	0.442	0.629
Gen4-06	1	0	75	0.304	0.713
Gen4-07	1	0	70	0.442	0.644
Gen4-08	1	0	72	0.33	0.594
Gen4-09	1	0	73	0.395	0.597
Gen4-10	1	0	71	0.22	0.382
Gen4-11	1	0	74	0.31	0.309
Gen4-12	1	1	80	.	.
Gen5-01	1	1	77	0.278	0.447
Gen5-02	1	1	78	0.416	0.297
Gen5-03	1	1	79	0.21	0.761
Gen5-04	1	1	79	0.418	0.752
Gen5-05	1	1	80	0.524	0.79
Gen5-06	1	1	75	0.376	0.769
Gen5-07	1	1	77	0.237	0.509
Gen5-08	1	1	78	0.4	0.597
Gen5-09	1	1	77	0.478	0.677
Gen5-10	1	1	80	0.413	0.628
Gen5-11	1	1	76	0.339	0.513
Gen5-12	1	1	76	0.161	0.406
Gen5-13	1	1	76	0.489	0.651
Gen5-14	1	1	78	0.465	0.626
Gen5-15	1	1	81	0.442	0.62
Gen5-16	1	1	79	0.495	0.838
Gen5-17	1	1	82	0.701	0.68
Gen5-18	1	1	78	0.317	0.484
Gen5-19	1	1	78	0.374	0.567
Gen5-20	1	1	.	0.384	0.582
Gen6-01	1	2	81	0.393	0.693
Gen6-02	1	2	85	0.492	0.747
Gen6-03	1	2	83	0.396	0.662
Gen6-04	1	2	86	0.172	0.686
Gen6-05	1	2	81	0.447	0.746
Gen6-06	1	2	84	0.507	0.852
Gen6-07	1	2	83	0.565	0.806
Gen6-08	1	2	84	0.747	0.677
Gen6-09	1	2	84	0.649	0.874
Gen6-10	1	2	85	0.359	0.616
Gen6-11	1	2	85	0.422	0.607
Gen6-12	1	2	79	0.497	0.733
Gen6-13	1	2	84	0.513	0.744
Gen6-14	1	2	81	0.548	0.794
Gen7-01	2	0	80	0.345	0.492
Gen7-02	2	0	82	0.362	0.509
Gen7-03	2	0	81	0.271	0.562
Gen7-04	2	0	82	0.359	0.517
Gen7-05	2	0	79	0.373	0.562
Gen7-06	2	0	81	0.482	0.621
Gen7-07	2	0	83	0.327	0.378
Gen7-08	2	0	85	0.354	0.519
Gen7-09	2	0	81	0.605	0.719
Gen7-10	2	0	79	0.508	0.695
Gen7-11	2	0	79	0.325	0.515
Gen7-12	2	0	80	0.368	0.566
Gen7-13	2	0	84	0.328	0.508
Gen7-14	2	0	82	0.338	0.532
Gen7-15	2	0	78	0.243	0.443
Gen7-16	2	0	82	0.354	0.513
Gen7-17	2	0	81	0.374	0.566
Gen7-18	2	0	82	0.792	0.553
Gen7-19	2	0	81	0.346	0.507
Gen7-20	2	0	80	0.369	0.605
Gen7-21	2	0	79	0.448	0.333
Gen7-22	2	0	84	0.314	0.516
Gen7-23	2	0	78	0.516	0.666
Gen7-24	2	0	82	0.377	0.494
Gen7-25	2	0	85	0.46	0.634
Gen7-26	2	0	82	0.426	0.59
Gen7-27	2	0	80	0.342	0.492
Gen7-28	2	0	81	0.376	0.525
Gen7-29	2	0	78	0.502	0.769
Gen7-30	2	0	80	0.356	0.494
Gen7-31	2	0	80	.	.
Gen8-01	2	1	90	0.214	0.748
Gen8-02	2	1	86	0.554	0.799
Gen8-03	2	1	85	0.519	0.728
Gen8-04	2	1	89	0.418	0.647
Gen8-05	2	1	87	0.65	0.665
Gen8-06	2	1	88	0.706	0.857
Gen8-07	2	1	87	0.44	0.651
Gen8-08	2	1	89	0.494	0.713
Gen8-09	2	1	91	0.456	0.714
Gen8-10	2	1	89	0.417	0.67
Gen8-11	2	1	89	0.49	0.751
Gen8-12	2	1	87	0.487	0.735
Gen8-13	2	1	90	0.456	0.67
Gen9-01	2	2	99	0.607	0.95
Gen9-02	2	2	98	0.633	0.776
Gen9-03	2	2	94	0.686	1
Gen9-04	2	2	100	0.845	0.901
Gen9-05	2	2	99	0.581	0.867
Gen9-06	2	2	98	0.362	0.732
Gen9-07	2	2	102	0.501	0.927
Gen9-08	2	2	100	0.788	0.937
Gen9-09	2	2	99	0.732	0.943
Gen9-10	2	2	95	0.546	0.897
Gen9-11	2	2	98	0.817	0.912
Gen9-12	2	2	98	0.124	0.857
Gen9-13	2	2	101	0.555	0.885
Gen9-14	2	2	97	0.223	0.989
Gen9-15	2	2	97	0.722	0.94
Gen9-16	2	2	98	0.671	0.892
Gen9-17	2	2	95	0.821	0.992
Gen9-18	2	2	98	0.564	0.904
Gen9-19	2	2	99	0.616	0.907
Gen9-20	2	2	97	0.443	0.797
Gen9-21	2	2	94	0.569	0.925
Gen9-22	2	2	96	0.697	0.919
Gen9-23	2	2	99	0.531	0.873
Gen9-24	2	2	98	0.55	0.885
Gen9-25	2	2	94	0.481	0.731
Gen9-26	2	2	96	0.546	0.932
Gen9-27	2	2	96	0.567	0.894
Gen9-28	2	2	93	0.581	0.859
Gen9-29	2	2	99	0.618	0.886
Gen9-30	2	2	97	0.58	0.807
Gen9-31	2	2	97	.	.
Gen9-32	2	2	99	.	.
Gen9-33	2	2	100	.	.
Gen9-34	2	2	100	.	.
Gen9-35	2	2	102	.	.
Gen9-36	2	2	100	.	.
Rawdata Table 8. Summary of germination data evalauted for four isogenic lines with seeds after-ripened for 0 to 30 days
Isogenic line	Plant #	% germinaiton at days of after-ripening
	Plant#	0d	5d	10d	15d	20d	25d	30d
IL1-1-7-7-	1	11.3	14.9	24	33.3	51.2	70.5	92.3
	2	26	28.8	37.5	56.8	61.7	80.4	100
	3	20.5	24.6	36.7	48.3	67.4	85.7	95.3
	4	11.1	15	20	33.3	54.2	89.7	93.6
	5	24.3	27.7	35.2	47.6	66.7	70.2	94.1
	6	11.3	14.9	24	33.3	51.2	70.5	92.3
	7	26	27.4	37.5	56.8	61.7	80.4	100
	8	20.5	23.2	36.7	48.3	67.4	85.7	95.3
	9	11.1	16.7	20	33.3	54.2	89.7	93.6
	10	24.3	27.7	35.2	47.6	66.7	70.2	94.1
IL1-1-7+7+	1	25.7	24.2	25	47.6	61.5	85.7	97.6
	2	33.8	35.5	50	68.8	86.4	95.2	97.7
	3	36	44.1	51	69	85	92.5	94.1
	4	23.7	31	29.3	47.2	60.9	85.7	100
	5	37.9	40	49	69	78	94.8	97.8
	6	25.7	24.2	25	47.6	61.5	85.7	97.6
	7	33.8	35.5	50	68.8	86.4	95.2	97.7
	8	36	44.1	51	69	85	92.5	94.1
	9	23.7	31	29.3	47.2	60.9	85.7	100
	10	37.9	40	49	69	78	94.8	97.8
IL1+1+7-7-	1	17.6	25	36	45	66.7	76.9	97.8
	2	33.3	43.5	53.2	66.7	78.6	95.2	100
	3	32	45.6	51	65.6	81.1	93	97.4
	4	20.8	28.6	31	45	58.3	80.4	100
	5	33.8	34.7	47.8	64.7	76.3	89.5	96
	6	17.6	31.3	36	45	66.7	76.9	97.8
	7	33.3	46.4	53.2	66.7	78.6	95.2	100
	8	32	43.9	51	65.6	81.1	93	97.4
	9	20.8	42.9	31	45	58.3	80.4	100
	10	33.8	34.7	47.8	64.7	76.3	89.5	96
IL1+1+7+7+	1	30.8	37.9	47.6	77.8	95.2	98	95.7
	2	48.8	55.6	70	97.3	97.7	100	98
	3	49.4	55.3	70	97.1	100	97.7	100
	4	29.5	37.5	50	83.3	100	97.8	97.4
	5	45	53.9	69.2	96.8	94.6	98	97.2
	6	30.8	37.9	47.6	77.8	95.2	98	97.8
	7	48.8	55.6	70	97.3	97.7	100	98
	8	49.4	55.3	70	97.1	100	97.7	100
	9	29.5	37.5	50	83.3	100	97.8	97.4
	10	45	53.9	69.2	96.8	94.6	98	97.2
Rawdata Table 9. Summary of marker genotypic and phenotypic data in the progeny line of Rec.1.1
Plant #	RM11988	% germinaiton	Plant height (cm)
Rec.1.1-01	1	40	58
Rec.1.1-02	1	45.2	60
Rec.1.1-03	3	33.6	97
Rec.1.1-04	3	54.7	101
Rec.1.1-05	1	21.8	60
Rec.1.1-06	3	59.5	103
Rec.1.1-07	3	59.2	96
Rec.1.1-08	1	50.3	60
Rec.1.1-09	1	23.4	59
Rec.1.1-10	1	43.7	62
Rec.1.1-11	1	31.9	61
Rec.1.1-12	1	38.6	62
Rec.1.1-13	1	30.8	60
Rec.1.1-14	3	51.2	102
Rec.1.1-15	2	28.1	80
Rec.1.1-16	2	60.5	83
Rec.1.1-17	3	52.9	102
Rec.1.1-18	2	69.8	83
Rec.1.1-19	2	27.3	82
Rec.1.1-20	3	46.4	103
Rec.1.1-21	3	41.9	99
Rec.1.1-22	2	37.4	81
Rec.1.1-23	3	40.4	102
Rec.1.1-24	2	40.2	82
Rec.1.1-25	2	39	80
Rec.1.1-26	1	21.9	62
Rec.1.1-27	2	39.7	83
Rec.1.1-28	2	50	83
Rec.1.1-29	2	38.5	84
Rec.1.1-30	2	37.1	86
Rec.1.1-31	1	14.6	58
Rec.1.1-32	2	25.1	82
Rec.1.1-33	2	66.6	80
Rec.1.1-34	1	9.3	60
Rec.1.1-35	2	37.5	82
Rec.1.1-36	1	32.9	60
Rec.1.1-37	2	38.9	75
Rec.1.1-38	2	54.1	80
Rec.1.1-39	3	43.3	106
Rec.1.1-40	3	47.9	102
Rec.1.1-41	2	55.6	78
Rec.1.1-42	2	37	83
Rec.1.1-43	1	34.8	61
Rec.1.1-44	3	54.5	101
Rec.1.1-45	2	68	86
Rec.1.1-46	1	21.5	60
Rec.1.1-47	1	23.4	66
Rec.1.1-48	2	29.3	78
Rec.1.1-49	3	51.1	94
Rec.1.1-50	2	28.9	79
Rec.1.1-51	1	55.3	61
Rec.1.1-52	2	42.7	78
Rec.1.1-53	3	64.9	102
Rec.1.1-54	1	10.5	62
Rec.1.1-55	1	58.2	64
Rec.1.1-56	2	51.7	82
Rec.1.1-57	2	48.6	82
Rec.1.1-58	2	30.3	84
Rec.1.1-59	2	38.7	85
Rec.1.1-60	3	46.5	102
Rec.1.1-61	2	39.6	86
Rec.1.1-62	2	45.8	84
Rec.1.1-63	1	11.3	60
Rec.1.1-64	2	29.9	86
Rec.1.1-65	1	20.5	60
Rec.1.1-66	2	39.2	80
Rec.1.1-67	2	31	83
Rec.1.1-68	1	16.7	67
Rec.1.1-69	2	40.4	83
Rec.1.1-70	3	56.8	101
Rec.1.1-71	2	27	86
Rec.1.1-72	2	51.5	78
Rec.1.1-73	1	48.5	64
Rec.1.1-74	2	42.8	83
Rec.1.1-75	1	28.7	62
Rec.1.1-76	3	59.7	106
Rec.1.1-77	2	34.3	84
Rec.1.1-78	3	60	106
Rec.1.1-79	2	21.2	85
Rec.1.1-80	3	58.6	102
Rec.1.1-81	1	21.5	64
Rec.1.1-82	2	49.2	86
Rec.1.1-83	3	65.5	92
Rec.1.1-84	2	36.7	84
Rec.1.1-85	2	47.9	84
Rec.1.1-86	2	40	83
Rec.1.1-87	2	24.5	84
Rec.1.1-88	2	34.6	83
Rec.1.1-89	3	53.3	100
Rec.1.1-90	2	35	86
Rec.1.1-91	2	39.3	85
Rec.1.1-92	3	55.6	102
Rec.1.1-93	2	49.6	84
Rec.1.1-94	2	43.8	85
Rec.1.1-95	3	40.8	102
Rec.1.1-96	2	32.6	86
Rawdata Table 10. Summary of marker genotypic and phenotypic data in the progeny line of Rec.1.2
Plant #	RM11988	% germinaiton	Plant height (cm)
Rec1.2-01	2	55.7	80
Rec1.2-02	3	68.9	100
Rec1.2-03	2	51.9	82
Rec1.2-04	2	50.9	83
Rec1.2-05	3	82.2	100
Rec1.2-06	2	52.2	87
Rec1.2-07	2	56.9	85
Rec1.2-08	3	44.5	98
Rec1.2-09	2	52	75
Rec1.2-10	1	30.4	66
Rec1.2-11	2	54.5	78
Rec1.2-12	2	52.9	86
Rec1.2-13	3	67.4	98
Rec1.2-14	2	55.1	84
Rec1.2-15	2	45	84
Rec1.2-16	3	67.4	101
Rec1.2-17	2	37.8	84
Rec1.2-18	2	70.2	86
Rec1.2-19	2	79.7	87
Rec1.2-20	3	60.5	92
Rec1.2-21	2	47.2	99
Rec1.2-22	1	32	59
Rec1.2-23	3	41.1	100
Rec1.2-24	3	64.2	101
Rec1.2-25	3	85.3	100
Rec1.2-26	2	59.8	80
Rec1.2-27	3	61.8	100
Rec1.2-28	2	39.9	82
Rec1.2-29	2	51.4	84
Rec1.2-30	1	40.8	62
Rec1.2-31	1	58.4	64
Rec1.2-32	1	25.8	60
Rec1.2-33	2	43.2	81
Rec1.2-34	3	88.2	100
Rec1.2-35	3	82.4	100
Rec1.2-36	2	43.2	84
Rec1.2-37	1	49.4	68
Rec1.2-38	2	49.6	83
Rec1.2-39	2	54	85
Rec1.2-40	1	34.6	66
Rec1.2-41	1	13.3	62
Rec1.2-42	2	57.1	84
Rec1.2-43	3	57.3	98
Rec1.2-44	2	58.5	82
Rec1.2-45	3	61.3	102
Rec1.2-46	2	47.1	83
Rec1.2-47	2	52.1	81
Rec1.2-48	2	55.8	81
Rec1.2-49	3	71.3	102
Rec1.2-50	2	58.3	83
Rec1.2-51	3	83.2	100
Rec1.2-52	2	57.6	77
Rec1.2-53	2	56.7	86
Rec1.2-54	3	46.4	104
Rec1.2-55	1	36.5	64
Rec1.2-56	2	62.4	83
Rec1.2-57	2	50.8	84
Rec1.2-58	2	41.8	81
Rec1.2-59	2	40	77
Rec1.2-60	1	62.3	68
Rec1.2-61	3	10.3	101
Rec1.2-62	1	46.7	66
Rec1.2-63	3	70.5	94
Rec1.2-64	2	47.8	85
Rec1.2-65	2	57	84
Rec1.2-66	1	34.2	64
Rec1.2-67	2	54.8	82
Rec1.2-68	2	44.8	84
Rec1.2-69	2	34.2	78
Rec1.2-70	2	24.1	80
Rec1.2-71	2	55.6	82
Rec1.2-72	2	44.8	81
Rec1.2-73	2	50.6	84
Rec1.2-74	2	58.8	86
Rec1.2-75	2	40.8	83
Rec1.2-76	2	68	85
Rec1.2-77	2	64.3	81
Rec1.2-78	2	39.8	82
Rec1.2-79	2	53.7	84
Rec1.2-80	2	21.4	85
Rec1.2-81	3	75.8	103
Rec1.2-82	3	45.6	102
Rec1.2-83	1	30.2	62
Rec1.2-84	1	33.2	63
Rec1.2-85	1	38.3	64
Rec1.2-86	2	53.8	84
Rec1.2-87	2	52.5	82
Rec1.2-88	2	50	83
Rec1.2-89	1	30.6	68
Rec1.2-90	3	44.5	98
Rec1.2-91	1	29	63
Rec1.2-92	2	19.7	85
Rec1.2-93	2	48.2	84
Rec1.2-94	1	42.4	65
Rec1.2-95	1	52.7	61
Rawdata Table 11. Summary of marker genotypic and phenotypic data in the progeny line of Rec.1.3
Plant #	RM1399	% germinaiton	Plant height (cm)
Rec1.3-01	2	59	97
Rec1.3-02	2	52.29741019	101
Rec1.3-03	1	42.01940035	103
Rec1.3-04	2	56.2835249	96
Rec1.3-05	2	47.43589744	102
Rec1.3-06	1	56.04921394	102
Rec1.3-07	3	63.64798884	103
Rec1.3-08	3	57.14285714	99
Rec1.3-09	1	58.50429763	102
Rec1.3-10	1	57.22222222	104
Rec1.3-11	1	54.85294118	102
Rec1.3-12	3	55.86515308	101
Rec1.3-13	1	44.04761905	94
Rec1.3-14	1	21.55050505	100
Rec1.3-15	1	52.22222222	102
Rec1.3-16	1	36.11111111	101
Rec1.3-17	1	50.39215686	106
Rec1.3-18	2	44.73684211	103
Rec1.3-19	2	41.11111111	102
Rec1.3-20	2	38.10916179	92
Rec1.3-21	2	54.4695071	100
Rec1.3-22	1	47.7602108	102
Rec1.3-23	2	57.89473684	97
Rec1.3-24	2	46.57894737	101
Rec1.3-25	2	52.03703704	103
Rec1.3-26	3	48.42409053	96
Rec1.3-27	1	66.12511671	100
Rec1.3-28	2	75.64102564	102
Rec1.3-29	2	56.51211362	103
Rec1.3-30	2	53.46031746	99
Rec1.3-31	3	48.97233202	102
Rec1.3-32	3	52.38816739	106
Rec1.3-33	2	46.66666667	100
Rec1.3-34	1	61.69420703	101
Rec1.3-35	2	47.69040248	94
Rec1.3-36	2	46.26517274	101
Rec1.3-37	2	53.02118172	101
Rec1.3-38	2	41.5942029	101
Rec1.3-39	2	44.66647903	106
Rec1.3-40	1	33.29882678	106
Rec1.3-41	2	41.07744108	102
Rec1.3-42	1	61.9384058	92
Rec1.3-43	2	52.52474134	100
Rec1.3-44	1	45.91149591	104
Rec1.3-45	2	52.49758454	102
Rec1.3-46	3	57.63888889	94
Rec1.3-47	2	38.82695404	102
Rec1.3-48	2	33.41269841	100
Rec1.3-49	3	44.42857143	101
Rec1.3-50	1	69.478951	105
Rec1.3-51	3	55.33333333	106
Rec1.3-52	3	46.69360269	102
Rec1.3-53	1	66.01275917	92
Rec1.3-54	3	49.66607605	97
Rec1.3-55	1	45.83333333	101
Rec1.3-56	2	52.4691358	103
Rec1.3-57	3	54	96
Rec1.3-58	3	49.04761905	102
Rec1.3-59	2	43.65079365	105
Rec1.3-60	2	31.73913043	103
Rec1.3-61	3	55.19009726	99
Rec1.3-62	2	54.4017094	102
Rec1.3-63	2	45.7815735	106
Rec1.3-64	2	47.79296066	102
Rec1.3-65	2	70.6959707	101
Rec1.3-66	2	37.23613847	94
Rec1.3-67	2	63.07692308	102
Rec1.3-68	2	59.02888534	102
Rec1.3-69	3	45.5165692	101
Rec1.3-70	3	58.51122058	106
Rec1.3-71	3	49.27536232	106
Rec1.3-72	1	48.59903382	102
Rec1.3-73	1	62.13539547	92
Rec1.3-74	2	61.02564103	100
Rec1.3-75	3	39.1923436	102
Rec1.3-76	3	49.12698413	102
Rec1.3-77	3	49.47314578	94
Rec1.3-78	2	52.91666667	102
Rec1.3-79	2	44.25770308	100
Rec1.3-80	2	64.12820513	99
Rec1.3-81	2	48.29244829	101
Rec1.3-82	2	60.33189033	100
Rec1.3-83	2	67.36495389	99
Rawdata Table 12. Summary of marker genotypic and phenotypic data in the progeny line of Rec.7.1
Plant #	RM21842	% germinaiton	Plant height (cm)
Rec7.1-01	1	50.4	60
Rec7.1-02	1	60.2	62
Rec7.1-03	1	47.9	64
Rec7.1-04	1	44.3	65
Rec7.1-05	1	75.2	60
Rec7.1-06	1	53.7	61
Rec7.1-07	1	73.2	63
Rec7.1-08	1	55.8	65
Rec7.1-09	1	28	60
Rec7.1-10	1	58.7	61
Rec7.1-11	1	40.7	60
Rec7.1-12	1	36.9	60
Rec7.1-13	1	59.6	59
Rec7.1-14	1	32.1	61
Rec7.1-15	1	40.2	58
Rec7.1-16	1	42	62
Rec7.1-17	1	25.9	61
Rec7.1-18	1	42.7	58
Rec7.1-19	1	63.7	63
Rec7.1-20	1	33.9	59
Rec7.1-21	1	27.9	60
Rec7.1-22	1	71.9	61
Rec7.1-23	1	44.7	62
Rec7.1-24	1	72.9	61
Rec7.1-25	1	52.1	60
Rec7.1-26	1	50	60
Rec7.1-27	1	47.6	62
Rec7.1-28	1	61.8	63
Rec7.1-29	1	67.3	62
Rec7.1-30	1	49.5	62
Rec7.1-31	2	44.5	62
Rec7.1-32	2	53.6	61
Rec7.1-33	2	67.3	58
Rec7.1-34	2	60.4	59
Rec7.1-35	2	55.7	63
Rec7.1-36	2	46.2	58
Rec7.1-37	2	47.4	59
Rec7.1-38	2	56.2	63
Rec7.1-39	2	42.7	64
Rec7.1-40	2	55.5	64
Rec7.1-41	2	29.9	61
Rec7.1-42	2	24.6	60
Rec7.1-43	2	42.5	56
Rec7.1-44	2	38.8	59
Rec7.1-45	2	42.3	62
Rec7.1-46	2	52	62
Rec7.1-47	2	58	58
Rec7.1-48	2	45.2	61
Rec7.1-49	2	54.7	58
Rec7.1-50	2	63.4	59
Rec7.1-51	2	51.2	56
Rec7.1-52	2	51.1	58
Rec7.1-53	2	43.4	61
Rec7.1-54	2	72.4	58
Rec7.1-55	2	51.2	59
Rec7.1-56	2	47.9	63
Rec7.1-57	2	32.2	60
Rec7.1-58	2	38.9	59
Rec7.1-59	2	50.6	63
Rec7.1-60	2	43.3	64
Rec7.1-61	3	35.6	66
Rec7.1-62	3	45.3	61
Rec7.1-63	3	45.3	60
Rec7.1-64	3	40.4	62
Rec7.1-65	3	61.6	59
Rec7.1-66	3	70.2	62
Rec7.1-67	3	35.4	62
Rec7.1-68	3	38.9	58
Rec7.1-69	3	30.8	64
Rec7.1-70	3	50.2	61
Rec7.1-71	3	45.2	60
Rec7.1-72	3	56.9	59
Rec7.1-73	3	43.1	59
Rec7.1-74	3	51.9	62
Rec7.1-75	3	47.5	62
Rec7.1-76	3	63.6	58
Rec7.1-77	3	60.5	65
Rec7.1-78	3	51.3	62
Rec7.1-79	3	42.1	59
Rec7.1-80	3	63.8	56
Rec7.1-81	3	55	58
Rec7.1-82	3	56.5	61
Rec7.1-83	3	69	58
Rec7.1-84	3	44.8	59
Rec7.1-85	3	41.7	66
Rec7.1-86	3	47.6	58
Rec7.1-87	3	64.8	59
Rec7.1-88	3	44.8	63
Rec7.1-89	3	45.4	66
Rec7.1-90	3	64.1	64
Rawdata Table 13. Summary of marker genotypic and phenotypic data in the progeny line of Rec.7.2
Plant #	RM346	% germinaiton	Plant height (cm)
Rec7.2-01	2	18.9	58
Rec7.2-02	2	21.2	60
Rec7.2-03	1	31.7	60
Rec7.2-04	2	26.2	57
Rec7.2-05	2	17	58
Rec7.2-06	2	11.7	59
Rec7.2-07	1	51.9	61
Rec7.2-08	3	9.9	54
Rec7.2-09	3	10.1	53
Rec7.2-10	2	25.4	57
Rec7.2-11	2	18.3	57
Rec7.2-12	3	10.7	56
Rec7.2-13	2	15.5	59
Rec7.2-14	1	29	61
Rec7.2-15	1	36.9	59
Rec7.2-16	1	38.6	61
Rec7.2-17	1	30.9	63
Rec7.2-18	2	32.6	58
Rec7.2-19	1	44.7	62
Rec7.2-20	2	19.6	56
Rec7.2-21	2	8.6	57
Rec7.2-22	2	82.4	57
Rec7.2-23	2	20.9	58
Rec7.2-24	2	12	57
Rec7.2-25	2	20.1	58
Rec7.2-26	2	16.6	57
Rec7.2-27	3	8.9	54
Rec7.2-28	2	14.7	56
Rec7.2-29	1	31.2	62
Rec7.2-30	2	14.3	57
Rec7.2-31	2	15.5	58
Rec7.2-32	1	33.8	59
Rec7.2-33	3	8.1	55
Rec7.2-34	3	8.9	53
Rec7.2-35	2	20.6	56
Rec7.2-36	2	15.9	55
Rec7.2-37	2	18.3	60
Rec7.2-38	2	20	57
Rec7.2-39	1	43.2	62
Rec7.2-40	2	32.6	57
Rec7.2-41	3	9.6	54
Rec7.2-42	1	38.2	59
Rec7.2-43	2	13.7	57
Rec7.2-44	2	19.6	56
Rec7.2-45	2	13.1	58
Rec7.2-46	1	34.3	62
Rec7.2-47	3	12.3	56
Rec7.2-48	2	19.4	56
Rec7.2-49	3	9.3	53
Rec7.2-50	3	8.9	54
Rec7.2-51	2	13.2	55
Rec7.2-52	2	17.3	57
Rec7.2-53	2	12.6	57
Rec7.2-54	2	16.8	60
Rec7.2-55	2	27.9	57
Rec7.2-56	3	15.3	55
Rec7.2-57	1	31.9	63
Rec7.2-58	2	24.3	57
Rec7.2-59	3	9.1	53
Rec7.2-60	2	17.9	58
Rec7.2-61	1	32.3	60
Rec7.2-62	2	18.6	60
Rec7.2-63	2	37.5	58
Rec7.2-64	1	22.6	63
Rec7.2-65	3	16.4	53
Rec7.2-66	1	28.1	61
Rec7.2-67	3	18	56
Rec7.2-68	1	38.2	58
Rec7.2-69	3	12.8	57
Rec7.2-70	1	40.1	62
Rec7.2-71	3	6.1	55
Rec7.2-72	3	15	56
Rawdata Table 14. Summary of marker genotypic and phenotypic data in the progeny line of Rec.7.3
Plant #	RM21842	% germinaiton	Plant height (cm)
Rec7.3-01	1	20.9	60
Rec7.3-02	2	15.7	58
Rec7.3-03	1	38.2	63
Rec7.3-04	1	31.8	59
Rec7.3-05	2	19.7	57
Rec7.3-06	1	45.9	59
Rec7.3-07	3	31.7	52
Rec7.3-08	2	23.1	56
Rec7.3-09	1	47.5	57
Rec7.3-10	2	23.7	57
Rec7.3-11	1	14.1	59
Rec7.3-12	2	57.9	56
Rec7.3-13	1	31.5	61
Rec7.3-14	2	20.1	56
Rec7.3-15	2	11.7	54
Rec7.3-16	1	23.8	58
Rec7.3-17	2	19.6	58
Rec7.3-18	3	17.3	54
Rec7.3-19	1	24.2	60
Rec7.3-20	1	59.9	60
Rec7.3-21	2	27.2	57
Rec7.3-22	1	44.1	61
Rec7.3-23	2	10.9	58
Rec7.3-24	2	18.5	58
Rec7.3-25	2	18.9	57
Rec7.3-26	2	24.5	55
Rec7.3-27	1	28.2	64
Rec7.3-28	1	38.7	64
Rec7.3-29	3	0	52
Rec7.3-30	3	28.4	54
Rec7.3-31	2	19.8	55
Rec7.3-32	1	30.6	62
Rec7.3-33	2	11.5	54
Rec7.3-34	3	22.6	52
Rec7.3-35	2	15.9	56
Rec7.3-36	2	22.4	55
Rec7.3-37	1	23	59
Rec7.3-38	2	12.9	54
Rec7.3-39	2	14.9	56
Rec7.3-40	2	18.3	55
Rec7.3-41	1	26.3	62
Rec7.3-42	2	11	56
Rec7.3-43	3	14.1	52
Rec7.3-44	2	11.3	52
Rec7.3-45	3	15.8	53
Rec7.3-46	2	20.8	57
Rec7.3-47	1	30.1	60
Rec7.3-48	3	5.4	54
Rec7.3-49	1	33.6	59
Rec7.3-50	3	10.9	50
Rec7.3-51	2	18.4	55
Rec7.3-52	2	17.2	57
Rec7.3-53	2	18.3	56
Rec7.3-54	3	0	50
Rec7.3-55	1	37.2	61
Rec7.3-56	1	30.9	61
Rec7.3-57	2	22.3	56
Rec7.3-58	2	46.6	60
Rec7.3-59	2	33.2	59
Rec7.3-60	2	14.9	56
Rec7.3-61	3	10.1	50
Rec7.3-62	2	41	55
Rec7.3-63	2	18.7	56
Rec7.3-64	2	41	55
Rec7.3-65	2	10.9	56
Rec7.3-66	2	37.2	57
Rec7.3-67	3	8.9	56
Rec7.3-68	3	5.8	54
Rec7.3-69	3	12.4	51
Rec7.3-70	3	5.3	54
Rec7.3-71	3	16.5	52
Rec7.3-72	3	15.8	51
Rawdata Table 15. Summary of seedling height data for four isogenic lines treated with 0 to 100 uM GA3
Isogenic line	Plant#	0 uM GA			Plant#	0.1 uM GA			Plant#	1.0 uM GA			Plant#	10 uM GA			Plant#	100 uM GA
		Height (cm)	Mean	Stdev		Height (cm)	Mean	Stdev		Height (cm)	Mean	Stdev		Height (cm)	Mean	Stdev		Height (cm)	Mean	Stdev
1-1-7-7-	1	5.6			1	6.5			1	8.6			1	9.5			1	9.2
	2	5.5			2	5.6			2	7.7			2	9			2	10.3
	3	5.4			3	5.5			3	9			3	10.2			3	10.2
	4	5.2			4	6			4	8.4			4	9.2			4	10
	5	5.2			5	5.6			5	8.2			5	8.7			5	10
	6	6			6	5.7			6	8.7			6	10.3			6	10.2
	7	5.1			7	6			7	8.6			7	9.1			7	10
	8	5.6			8	5.8			8	8.8			8	10			8	9
	9	5.6			9	6.4			9	8.4			9	9.5			9	9
	10	5.8	5.5	0.28	10	6.5	5.96	0.39	10	8.32	8.47	0.36	10	9.4	9.49	0.53	10	10	9.79	0.51
1-1-7+7+	1	6			1	8			1	11.3			1	15			1	14.8
	2	6.1			2	8			2	12			2	13.8			2	15
	3	5.8			3	8.6			3	12.4			3	14.2			3	15
	4	6.7			4	8.3			4	10.5			4	12.2			4	14
	5	6.4			5	8			5	12			5	13.4			5	14.5
	6	6.4			6	8			6	11.7			6	14.2			6	15.4
	7	6.8			7	8			7	11			7	14.2			7	13.5
	8	6			8	7.8			8	11			8	14			8	16
	9	6.2			9	8.4			9	11.3			9	12.8			9	14.5
	10	5.8	6.22	0.35	10	8.2	8.13	0.24	10	10.5	11.37	0.65	10	13.2	13.7	0.81	10	13.6	14.63	0.78
1+1+7-7-	1	6.5			1	7.4			1	8.5			1	9.6			1	9
	2	6.5			2	7			2	7.6			2	9.4			2	10
	3	6.4			3	6.3			3	8.5			3	8.6			3	10.3
	4	6.4			4	6.5			4	8.5			4	9.2			4	10
	5	6.9			5	7.4			5	8.6			5	9			5	9
	6	6.8			6	6.6			6	9.2			6	10.2			6	10.8
	7	6.5			7	6.5			7	8.6			7	10			7	9.5
	8	7.2			8	6.4			8	8.8			8	9.6			8	9.4
	9	7			9	7			9	8.4			9	9.4			9	10
	10	6.7	6.69	0.28	10	7	6.81	0.4	10	8.5	8.52	0.4	10	9.8	9.48	0.47	10	10	9.8	0.57
1+1+7+7+	1	7.7			1	9			1	12.2			1	13.6			1	15
	2	8.2			2	9			2	11.5			2	14			2	14.6
	3	7.8			3	8.6			3	10.6			3	14			3	14
	4	7.7			4	8.4			4	12.4			4	13.4			4	14.8
	5	7.2			5	9			5	11.3			5	14.2			5	15.7
	6	7.8			6	9.1			6	10.8			6	13.5			6	13.8
	7	7.8			7	8.2			7	11.4			7	13.4			7	15.2
	8	7.6			8	8.4			8	11.4			8	13.6			8	15.1
	9	7.2			9	8			9	11			9	13.6			9	14.6
	10	7.9	7.69	0.3	10	8.5	8.62	0.39	10	11.2	11.38	0.56	10	13.8	13.71	0.28	10	14.6	14.74	0.56
Rawdata Table 16. Summary of 2nd leaf sheath length for four isogenic lines treated with 0 to 100 uM GA3 (the length was measured at 15 after treatment)
Isogenic line	Leaf sheath length of the 2nd leaf (cm) grown in 0 to 100 uM GA3
	Plant#	0 uM	Plant#	0.1 uM	Plant#	1.0 uM	Plant#	10 uM	Plant#	100 uM
1-1-7-7-	1	3.4	1	4.5	1	6.8	1	10	1	11
	2	3.6	2	4.7	2	6.6	2	10.2	2	10.8
	3	3.4	3	4.3	3	6.6	3	9.8	3	10.6
	4	3.4	4	3.9	4	6.8	4	10	4	11.2
	5	3.4	5	4.9	5	6.9	5	9.8	5	11.3
	6	3.8	6	5.1	6	7	6	10.2	6	10.7
	7	3.4	7	4.6	7	6.5	7	9.6	7	10.6
	8	3.4	8	4.4	8	7	8	10.4	8	11
	9	2.8	9	4.3	9	6.5	9	10.2	9	11
	10	3.6	10	4.6	10	6.6	10	9.6	10	11.2
	11	3.8	11	4.7	11	6.8	11	9.6	11	11.2
	12	3	12	4.8	12	6.7	12	10.4	12	11.1
	13	2.9	13	4.5	13	6.6	13	10.4	13	11.1
	14	3	14	4.6	14	6.8	14	9.8	14	10.8
	15	3	15	4.9	15	6.9	15	9.8	15	11.2
	16	3.5	16	4.3	16	6.9	16	10	16	10.8
	17	3.5	17	4.6	17	6.9	17	10.2	17	11
	18	3.6	18	4.7	18	6.7	18	9.9	18	10.7
	Mean	3.36		4.58		6.76		9.99		10.96
	Stdev	0.3		0.28		0.16		0.28		0.23
1-1-7+7+	1	3.5	1	5.5	1	9.6	1	15	1	15.3
	2	3.3	2	5.7	2	9.8	2	15.2	2	15.5
	3	3.5	3	5.3	3	10	3	15.4	3	15.7
	4	3.7	4	5.2	4	9.4	4	14.6	4	14.5
	5	3.7	5	5.7	5	9.2	5	14.5	5	15.5
	6	3	6	5.6	6	9.6	6	14.4	6	15.5
	7	3	7	5.5	7	9.4	7	14.4	7	14.7
	8	3.2	8	5.1	8	9.8	8	15.4	8	14.7
	9	2.9	9	5.7	9	9.6	9	15.2	9	15.5
	10	3.1	10	5.6	10	9.4	10	15.2	10	15.5
	11	3.3	11	5.6	11	9.8	11	14.8	11	15.3
	12	3.5	12	5.5	12	9.6	12	15	12	15.7
	13	3.7	13	5.5	13	9.7	13	14.9	13	15.8
	14	3.5	14	5.4	14	9.3	14	15.1	14	15.9
	15	3.1	15	5.6	15	9.7	15	14.8	15	14.6
	16	3.3	16	5.9	16	9.5	16	15.3	16	14.7
	17	3.3	17	5.2	17	9.6	17	15	17	14.9
	18	3.9	18	5.4	18	9.6	18	14.9	18	15.3
	Mean	3.36		5.5		9.59		14.95		15.26
	Stdev	0.28		0.21		0.2		0.32		0.45
1+1+7-7-	1	4	1	5.5	1	7.2	1	10	1	11
	2	3.6	2	5.6	2	7	2	9.8	2	10.9
	3	3.6	3	5.4	3	6.8	3	9.6	3	10.9
	4	4	4	5.5	4	7.2	4	10.2	4	10.8
	5	4	5	5.8	5	7.4	5	10.3	5	10.6
	6	3.6	6	5.3	6	7.4	6	9.9	6	10.4
	7	3.4	7	5.2	7	7.2	7	10.1	7	11.2
	8	3.6	8	5.1	8	7	8	10	8	11.2
	9	3.5	9	5.8	9	6.6	9	9.8	9	11.2
	10	3.5	10	5.5	10	6.6	10	9.6	10	10.8
	11	4	11	5.8	11	7.2	11	10.2	11	10.8
	12	3.4	12	5.4	12	7.4	12	10.4	12	11
	13	3.4	13	5.3	13	7.6	13	10.5	13	10.6
	14	4	14	5.5	14	7.2	14	9.5	14	11
	15	3.6	15	5.7	15	7.3	15	9.6	15	11.2
	16	3.6	16	5.6	16	7.4	16	9.9	16	11.1
	17	4	17	5.5	17	7.2	17	10.2	17	10.8
	18	4.2	18	5.4	18	7.3	18	10.1	18	11
	Mean	3.72		5.49		7.17		9.98		10.92
	Stdev	0.26		0.2		0.27		0.29		0.23
1+1+7+7+	1	4.8	1	7.5	1	10.5	1	15	1	15.2
	2	4.7	2	7.3	2	10.7	2	14.9	2	15.3
	3	4.8	3	7.4	3	10.9	3	14.8	3	15.5
	4	4.2	4	6.2	4	10.5	4	14.8	4	15.9
	5	4.3	5	6.1	5	10.5	5	14.7	5	15.7
	6	4.8	6	7.7	6	10.3	6	15.2	6	14.7
	7	4.9	7	7.8	7	10.1	7	14.6	7	14.5
	8	4.8	8	7.6	8	10.1	8	15.4	8	15.9
	9	4.9	9	7	9	10.3	9	14.6	9	15.2
	10	4.8	10	6.9	10	10.5	10	14.5	10	15.3
	11	4.3	11	7.6	11	10.7	11	14.8	11	15.3
	12	4.5	12	7.7	12	10.6	12	14.9	12	15.1
	13	4.5	13	7.5	13	10.3	13	15	13	15.1
	14	4.3	14	7.5	14	10.1	14	15	14	14.7
	15	4.6	15	7.8	15	10.5	15	15.2	15	15.7
	16	4.8	16	7	16	10.7	16	14.7	16	15.7
	17	4.8	17	7.5	17	10.9	17	14.6	17	14.9
	18	4.6	18	7.6	18	10.3	18	14.8	18	15.1
	Mean	4.63		7.32		10.47		14.86		15.27
	Stdev	0.23		0.5		0.25		0.24		0.41
Rawdata Table 17. Summary of germinaiton rate for four isogenic lines treated with 0 to 100 uM GA3 (data shown are three replications)
Isogenic line	Plant #	0uM							0.1uM							1uM							10uM							100uM
		Rep1	Rep2	Rep3	Mean	stdev	Mean	Stdev	Rep1	Rep2	Rep3	Mean	stdev	Mean	Stdev	Rep1	Rep2	Rep3	Mean	stdev	Mean	Stdev	Rep1	Rep2	Rep3	Mean	stdev	Mean	Stdev	Rep1	Rep2	Rep3	Mean	stdev	Mean	Stdev
1-1-7-7-	1	0.362	0.276	0.28	0.306	0.048			0.405	0.464	0.615	0.495	0.108			0.444	0.485	0.444	0.458	0.023			0.667	0.593	0.467	0.575	0.101			0.714	0.583	0.682	0.66	0.068
	2	0.333	0.346	0.28	0.32	0.035			0.4	0.444	0.412	0.419	0.023			0.538	0.471	0.538	0.516	0.039			0.579	0.609	0.593	0.593	0.015			0.611	0.591	0.579	0.594	0.016
	3	0.286	0.269	0.364	0.306	0.05			0.45	0.382	0.405	0.413	0.034			0.448	0.538	0.448	0.478	0.052			0.467	0.6	0.619	0.562	0.083			0.474	0.545	0.474	0.498	0.041
	4	0.308	0.318	0.362	0.329	0.029			0.464	0.304	0.4	0.39	0.08			0.485	0.448	0.485	0.473	0.021			0.593	0.579	0.593	0.588	0.008			0.65	0.556	0.591	0.599	0.048
	5	0.25	0.346	0.28	0.292	0.049			0.444	0.423	0.444	0.437	0.012			0.581	0.516	0.581	0.559	0.037			0.619	0.579	0.636	0.611	0.029			0.545	0.682	0.682	0.636	0.079
	6	0.276	0.269	0.364	0.303	0.053			0.382	0.364	0.405	0.384	0.021			0.545	0.538	0.545	0.543	0.004			0.632	0.467	0.68	0.593	0.112			0.682	0.579	0.579	0.613	0.059
	7	0.346	0.333	0.362	0.347	0.014			0.304	0.444	0.3	0.35	0.082			0.429	0.448	0.429	0.435	0.011			0.529	0.593	0.556	0.559	0.032			0.583	0.474	0.474	0.51	0.063
	8	0.269	0.286	0.333	0.296	0.033			0.423	0.382	0.389	0.398	0.022			0.528	0.485	0.528	0.513	0.025			0.609	0.609	0.467	0.561	0.082			0.65	0.591	0.591	0.611	0.034
	9	0.318	0.308	0.286	0.304	0.017			0.364	0.304	0.423	0.364	0.059			0.464	0.538	0.464	0.489	0.043			0.6	0.6	0.593	0.598	0.004			0.632	0.545	0.545	0.574	0.05
	10	0.4	0.25	0.28	0.31	0.079	0.311	0.019	0.375	0.423	0.444	0.414	0.036	0.406	0.033	0.531	0.448	0.531	0.504	0.048	0.497	0.016	0.579	0.579	0.619	0.592	0.023	0.583	0.041	0.579	0.556	0.556	0.563	0.014	0.586	0.021
1-1-7+7+	1	0.423	0.394	0.429	0.415	0.019			0.6	0.588	0.6	0.596	0.007			0.737	0.885	0.737	0.786	0.085			0.944	0.962	1	0.969	0.028			0.95	1	0.964	0.971	0.026
	2	0.429	0.478	0.478	0.462	0.029			0.618	0.615	0.643	0.625	0.015			0.818	0.871	0.818	0.836	0.03			1	1	1	1	0			0.929	1	0.95	0.96	0.037
	3	0.425	0.355	0.355	0.378	0.041			0.667	0.556	0.6	0.607	0.056			0.833	0.846	0.833	0.838	0.007			0.97	0.96	0.96	0.963	0.006			0.967	0.975	0.929	0.957	0.025
	4	0.38	0.345	0.345	0.357	0.02			0.588	0.657	0.618	0.621	0.035			0.724	0.719	0.724	0.722	0.003			0.962	0.971	0.971	0.968	0.005			1	0.964	0.967	0.977	0.02
	5	0.449	0.345	0.477	0.424	0.07			0.615	0.581	0.667	0.621	0.043			0.864	0.917	0.857	0.879	0.033			1	1	1	1	0			1	1	1	1	0
	6	0.429	0.412	0.38	0.407	0.025			0.556	0.579	0.6	0.578	0.022			0.762	0.783	0.7	0.748	0.043			0.96	0.96	0.957	0.959	0.002			1	1	1	1	0
	7	0.478	0.429	0.345	0.417	0.067			0.657	0.581	0.618	0.619	0.038			0.8	0.825	0.8	0.808	0.014			0.971	0.96	0.931	0.954	0.02			0.975	0.95	0.929	0.951	0.023
	8	0.355	0.511	0.477	0.448	0.082			0.581	0.579	0.667	0.609	0.05			0.885	0.864	0.885	0.878	0.012			1	0.971	1	0.99	0.017			0.964	0.929	0.967	0.953	0.021
	9	0.345	0.38	0.38	0.368	0.02			0.579	0.586	0.588	0.584	0.005			0.871	0.762	0.871	0.835	0.063			0.957	1	0.957	0.971	0.025			0.96	0.967	1	0.976	0.021
	10	0.345	0.426	0.345	0.372	0.047	0.405	0.024	0.586	0.581	0.606	0.591	0.013	0.605	0.018	0.846	0.8	0.846	0.831	0.027	0.816	0.026	0.931	0.966	0.906	0.934	0.03	0.971	0.012	1	1	1	1	0	0.974	0.013
1+1+7-7-	1	0.422	0.402	0.421	0.415	0.011			0.55	0.514	0.561	0.541	0.025			0.703	0.76	0.703	0.722	0.033			0.8	0.8	0.852	0.817	0.03			0.789	0.706	0.789	0.762	0.048
	2	0.348	0.422	0.415	0.395	0.041			0.484	0.571	0.484	0.513	0.051			0.621	0.583	0.621	0.608	0.022			0.792	0.792	0.727	0.77	0.037			0.846	0.676	0.846	0.789	0.098
	3	0.425	0.348	0.422	0.398	0.044			0.571	0.625	0.571	0.589	0.031			0.76	0.655	0.76	0.725	0.061			0.81	0.81	0.773	0.797	0.021			0.852	0.8	0.9	0.851	0.05
	4	0.524	0.425	0.348	0.432	0.088			0.625	0.606	0.625	0.619	0.011			0.583	0.703	0.583	0.623	0.069			0.762	0.762	0.783	0.769	0.012			0.824	0.781	0.839	0.814	0.03
	5	0.421	0.415	0.421	0.419	0.004			0.606	0.52	0.625	0.584	0.056			0.655	0.621	0.655	0.644	0.02			0.808	0.808	0.846	0.821	0.022			0.857	0.852	0.846	0.852	0.005
	6	0.415	0.424	0.415	0.418	0.006			0.52	0.484	0.55	0.518	0.033			0.636	0.703	0.636	0.658	0.038			0.846	0.8	0.828	0.825	0.023			0.826	0.824	0.824	0.824	0.001
	7	0.424	0.425	0.422	0.424	0.001			0.484	0.467	0.515	0.489	0.025			0.667	0.621	0.667	0.651	0.027			0.727	0.792	0.76	0.76	0.032			0.8	0.857	0.857	0.838	0.033
	8	0.429	0.415	0.348	0.397	0.043			0.536	0.625	0.571	0.577	0.045			0.682	0.76	0.682	0.708	0.045			0.81	0.778	0.833	0.807	0.028			0.857	0.826	0.826	0.836	0.018
	9	0.364	0.424	0.425	0.404	0.035			0.543	0.52	0.543	0.535	0.013			0.731	0.583	0.731	0.682	0.085			0.783	0.762	0.762	0.769	0.012			0.706	0.8	0.8	0.769	0.054
	10	0.438	0.415	0.524	0.459	0.058	0.416	0.028	0.595	0.484	0.595	0.558	0.064	0.552	0.018	0.667	0.655	0.667	0.663	0.007	0.668	0.025	0.821	0.808	0.808	0.812	0.008	0.795	0.01	0.676	0.857	0.857	0.797	0.105	0.813	0.035
1+1+7+7+	1	0.641	0.625	0.625	0.63	0.009			0.767	0.688	0.68	0.711	0.048			0.906	0.885	0.906	0.899	0.012			1	0.952	0.966	0.973	0.025			1	1	0.962	0.987	0.022
	2	0.651	0.561	0.561	0.591	0.052			0.763	0.767	0.722	0.751	0.025			0.968	0.88	0.968	0.938	0.051			0.968	0.963	0.963	0.965	0.003			0.98	1	1	0.993	0.012
	3	0.625	0.621	0.583	0.61	0.023			0.806	0.763	0.767	0.779	0.024			0.923	0.864	0.923	0.903	0.034			1	1	0.952	0.984	0.027			0.964	0.962	0.962	0.962	0.002
	4	0.561	0.561	0.641	0.588	0.046			0.688	0.806	0.763	0.752	0.06			0.852	0.9	0.852	0.868	0.028			0.966	0.962	1	0.976	0.021			1	0.962	0.962	0.974	0.022
	5	0.583	0.625	0.651	0.62	0.034			0.707	0.767	0.783	0.752	0.04			0.818	0.867	0.818	0.834	0.028			0.963	0.944	0.962	0.956	0.01			1	1	1	1	0
	6	0.565	0.561	0.641	0.589	0.045			0.7	0.763	0.795	0.753	0.048			0.87	0.906	0.87	0.882	0.021			0.952	1	0.944	0.966	0.03			0.962	1	1	0.987	0.022
	7	0.621	0.621	0.651	0.631	0.018			0.722	0.806	0.722	0.75	0.049			0.88	0.968	0.88	0.909	0.051			1	0.968	1	0.989	0.019			0.964	0.964	0.955	0.961	0.006
	8	0.561	0.561	0.625	0.582	0.037			0.714	0.688	0.767	0.723	0.04			0.864	0.909	0.864	0.879	0.026			1	0.958	0.968	0.975	0.022			1	1	1	1	0
	9	0.643	0.625	0.561	0.61	0.043			0.833	0.707	0.763	0.768	0.063			0.9	0.852	0.9	0.884	0.028			0.962	0.966	1	0.976	0.021			0.964	0.98	0.964	0.969	0.009
	10	0.6	0.561	0.583	0.581	0.02	0.603	0.014	0.795	0.7	0.76	0.752	0.048	0.749	0.013	0.917	0.895	0.917	0.909	0.013	0.891	0.013	0.944	0.963	1	0.969	0.028	0.973	0.008	0.968	0.964	0.968	0.967	0.002	0.98	0.009
Rawdata Table 18. Summary of gene transcription data for four isogenic lines treated with 0 and 10 uM GA3 (Amy1A, alpha-amylose 1A gene; actin, control gene)
GA3 concentration	Gene & parameters	Statistics for four isogenic lines
		1-1-7-7-			1-1-7+7+			1+1+7-7-			1+1+7+7+
0 uM		Rep1	Rep2	Rep3	Rep1	Rep2	Rep3	Rep1	Rep2	Rep3	Rep1	Rep2	Rep3
	Actin	24.125467	24.084099	23.8366742	26.233589	26.065304	25.88963	26.00258	26.472662	26.879852	27.011235	27.155785	27.332587
	Amy1A	28.922365	28.800997	28.523368	30.78205	30.591085	30.355893	31.002586	31.11339	31.298652	31.100358	31.39099	31.60258
	Actin-Amy1A	-4.796898	-4.716898	-4.6866938	-4.548461	-4.525781	-4.466263	-5.000006	-4.640728	-4.4188	-4.089123	-4.235205	-4.269993
	Mean & stdev		-4.7334966	0.05694626		-4.513501667	0.042452495		-4.686511333	0.293295395		-4.198107	0.095972316
	Rel. expression log2-1	0.03597409	0.038025262	0.038829749	0.042734321	0.043411437	0.04523982	0.03124987	0.040086826	0.046752911	0.058755878	0.053097767	0.051832723
	Mean relative exp.		0.0376097	0.001472486		0.043795193	0.001296084		0.039363202	0.007776811		0.054562123	0.003686566
10 uM		Rep1	Rep2	Rep3	Rep1	Rep2	Rep3	Rep1	Rep2	Rep3	Rep1	Rep2	Rep3
	Actin	25.6002587	25.801674	25.988535	25.700288	25.99884	25.98868784	24.914786	25.100973	25.2987745	34.256983	34.419724	34.668987
	Amy1A	25.640357	25.941673	26.1158568	18.003257	18.104073	18.2100258	24.887524	25.059074	25.225893	26.2723359	26.071459	25.885977
	Actin-Amy1A	-0.0400983	-0.139999	-0.1273218	7.697031	7.894767	7.77866204	0.027262	0.041899	0.0728815	7.9846471	8.348265	8.78301
	Mean & stdev		-0.102473033	0.054388725		7.790153347	0.099367595		0.0473475	0.023292688		8.371974033	0.399709168
	Rel. expression log2-1	0.972588676	0.907519784	0.91552945	207.5091295	237.9916258	219.5890097	1.019076249	1.02946801	1.051815382	253.2901387	325.8953597	440.5036002
	Mean relative exp.		0.931879304	0.035482086		221.6965883	15.35014855		1.033453213	0.016729438		339.8963662	94.38877674
[truncated: 103 more columns]
