# Supplementary material for: Genetic and Physiological Characterization of Two Clusters of Quantitative Trait Loci Associated With Seed Dormancy and Plant Height in Rice
Source: G3 (Bethesda). 2013 Feb 1;3(2):323–31. doi: 10.1534/g3.112.005041 (PMC3564992; doi:10.1534/g3.112.005041)
Supplement: Supporting Information [file supp_3.2.323_FileS1.zip › FileS1/GENETICS2012_142398_Results.csv]

Results Table 1 Report of Interval mapping for BC1F1 population
Chromosome	Marker	Position	cM	LR0	R0	a0
1	1	0.0001	0	0.149546	0.000453	0.729086
1	1	0.0101	1	0.093975	0.00029	0.581348
1	1	0.0201	2	0.050474	0.000158	0.426931
1	1	0.0301	3	0.02015	0.000063	0.269164
1	1	0.0401	4	0.003531	0.000011	0.111901
1	1	0.0501	5	0.000481	0.000002	-0.040752
1	2	0.0521	5	0.001394	0.000004	-0.069356
1	2	0.0621	6	0.003004	0.000009	-0.103099
1	2	0.0721	7	0.005271	0.000017	-0.138045
1	2	0.0821	8	0.008214	0.000027	-0.173798
1	2	0.0921	9	0.011838	0.000039	-0.210138
1	2	0.1021	10	0.016134	0.000054	-0.246498
1	2	0.1121	11	0.021075	0.00007	-0.282622
1	2	0.1221	12	0.02662	0.000089	-0.317906
1	2	0.1321	13	0.032715	0.000109	-0.352003
1	2	0.1421	14	0.03929	0.00013	-0.384606
1	2	0.1521	15	0.046268	0.000152	-0.415193
1	2	0.1621	16	0.053566	0.000173	-0.443542
1	2	0.1721	17	0.061094	0.000193	-0.469416
1	2	0.1821	18	0.068767	0.000212	-0.492646
1	3	0.1901	19	0.074694	0.000226	-0.508433
1	3	0.2001	20	0.057403	0.000178	-0.45062
1	3	0.2101	21	0.041921	0.000132	-0.388441
1	3	0.2201	22	0.02855	0.000091	-0.322591
1	3	0.2301	23	0.017551	0.000056	-0.25391
1	3	0.2401	24	0.009125	0.000029	-0.183267
1	3	0.2501	25	0.003406	0.000011	-0.111772
1	3	0.2601	26	0.000451	0.000001	-0.040501
1	3	0.2701	27	0.000243	0.000001	0.029468
1	3	0.2801	28	0.002688	0.000008	0.097611
1	4	0.2871	29	0.005838	0.000018	0.142907
1	4	0.2971	30	0.00537	0.000016	0.13799
1	4	0.3071	31	0.004907	0.000015	0.13266
1	4	0.3171	32	0.004453	0.000014	0.127025
1	4	0.3271	33	0.00401	0.000013	0.120956
1	4	0.3371	34	0.003582	0.000011	0.114566
1	4	0.3471	35	0.003171	0.00001	0.107897
1	4	0.3571	36	0.00278	0.000009	0.100995
1	4	0.3671	37	0.00241	0.000008	0.093907
1	4	0.3771	38	0.002065	0.000006	0.086685
1	4	0.3871	39	0.001745	0.000005	0.079305
1	4	0.3971	40	0.001452	0.000004	0.071977
1	5	0.3981	40	0.001449	0.000004	0.07187
1	5	0.4081	41	0.004516	0.000014	0.128337
1	5	0.4181	42	0.00939	0.00003	0.186937
1	5	0.4281	43	0.016151	0.000052	0.247378
1	5	0.4381	44	0.024866	0.000081	0.30934
1	5	0.4481	45	0.035579	0.000118	0.372404
1	5	0.4581	46	0.048313	0.000162	0.436358
1	5	0.4681	47	0.063069	0.000214	0.500657
1	5	0.4781	48	0.079823	0.000272	0.564975
1	5	0.4881	49	0.098528	0.000338	0.628913
1	5	0.4981	50	0.119114	0.000409	0.692166
1	5	0.5081	51	0.141489	0.000486	0.754178
1	5	0.5181	52	0.165541	0.000567	0.81467
1	5	0.5281	53	0.191142	0.000652	0.873309
1	5	0.5381	54	0.21815	0.000739	0.929792
1	5	0.5481	55	0.24641	0.000828	0.983853
1	5	0.5581	56	0.275761	0.000917	1.035184
1	5	0.5681	57	0.306038	0.001005	1.083762
1	5	0.5781	58	0.337075	0.001091	1.129352
1	5	0.5881	59	0.368704	0.001175	1.17184
1	5	0.5981	60	0.400764	0.001255	1.211074
1	5	0.6081	61	0.4331	0.00133	1.247182
1	6	0.6161	62	0.45871	0.001386	1.273507
1	6	0.6261	63	0.454971	0.001404	1.280658
1	6	0.6361	64	0.450441	0.001415	1.285374
1	6	0.6461	65	0.445106	0.001421	1.28737
1	6	0.6561	66	0.438962	0.00142	1.286604
1	6	0.6661	67	0.432017	0.001412	1.282997
1	6	0.6761	68	0.424287	0.001398	1.276591
1	6	0.6861	69	0.415803	0.001377	1.267202
1	6	0.6961	70	0.406605	0.00135	1.254934
1	6	0.7061	71	0.396742	0.001317	1.239847
1	6	0.7161	72	0.386275	0.001278	1.222038
1	6	0.7261	73	0.375273	0.001234	1.201641
1	6	0.7361	74	0.363809	0.001186	1.178821
1	6	0.7461	75	0.351964	0.001134	1.153771
1	6	0.7561	76	0.339822	0.001079	1.126632
1	6	0.7661	77	0.327466	0.001023	1.097815
1	6	0.7761	78	0.314982	0.000964	1.067482
1	7	0.7821	78	0.30805	0.000932	1.050404
1	7	0.7921	79	0.357449	0.001222	1.2003
1	7	0.8021	80	0.412888	0.00158	1.363008
1	7	0.8121	81	0.473135	0.002009	1.534367
1	7	0.8221	82	0.535764	0.002497	1.708334
1	7	0.8321	83	0.59687	0.003023	1.877035
1	7	0.8421	84	0.650863	0.003548	2.031172
1	7	0.8521	85	0.690319	0.004017	2.158719
1	7	0.8621	86	0.70595	0.004344	2.242696
1	7	0.8721	87	0.687136	0.004396	2.254035
1	7	0.8821	88	0.625259	0.003961	2.137628
1	7	0.8921	89	0.526278	0.002902	1.82834
1	7	0.9021	90	0.422773	0.001761	1.423055
1	7	0.9121	91	0.340061	0.001054	1.100101
1	8	0.9131	91	0.336523	0.001023	1.083719
1	8	0.9231	92	0.771088	0.004235	2.206711
1	8	0.9331	93	1.318706	0.007309	2.90132
1	8	0.9431	94	1.653934	0.007862	3.012229
1	8	0.9531	95	1.817792	0.007544	2.954345
1	8	0.9631	96	1.867281	0.006811	2.811773
1	8	0.9731	97	1.840948	0.005862	2.613554
1	9	0.9771	98	1.816156	0.005467	2.526175
1	9	0.9871	99	1.772614	0.005657	2.565298
1	9	0.9971	100	1.723881	0.005827	2.599902
1	9	1.0071	101	1.669589	0.005973	2.629268
1	9	1.0171	102	1.609383	0.00609	2.652641
1	9	1.0271	103	1.542931	0.006173	2.669217
1	9	1.0371	104	1.469928	0.006219	2.678119
1	9	1.0471	105	1.39011	0.006221	2.678374
1	9	1.0571	106	1.303266	0.006175	2.668851
1	9	1.0671	107	1.209257	0.006075	2.648288
1	9	1.0771	108	1.108043	0.005914	2.614788
1	9	1.0871	109	0.999733	0.005686	2.566177
1	9	1.0971	110	0.884651	0.005381	2.499453
1	9	1.1071	111	0.763467	0.004987	2.410041
1	9	1.1171	112	0.637413	0.004492	2.291365
1	9	1.1271	113	0.508668	0.003876	2.133089
1	9	1.1371	114	0.381034	0.003124	1.919825
1	9	1.1471	115	0.260938	0.002243	1.63165
1	9	1.1571	116	0.157921	0.001333	1.262422
1	9	1.1671	117	0.081288	0.000616	0.861648
1	9	1.1771	118	0.033048	0.000214	0.50959
1	9	1.1871	119	0.008098	0.000044	0.23349
1	9	1.1971	120	0.000079	0	0.021203
1	9	1.2071	121	0.00399	0.000017	-0.143713
1	9	1.2171	122	0.016282	0.00006	-0.275006
1	9	1.2271	123	0.034457	0.000113	-0.380691
1	10	1.2351	124	0.05169	0.000156	-0.449704
1	10	1.2451	125	0.042632	0.000132	-0.414312
1	10	1.2551	126	0.034155	0.000107	-0.375801
1	10	1.2651	127	0.026373	0.000084	-0.334344
1	10	1.2751	128	0.019401	0.000063	-0.289915
1	10	1.2851	129	0.01335	0.000043	-0.242723
1	10	1.2951	130	0.008324	0.000027	-0.193229
1	10	1.3051	131	0.004417	0.000014	-0.141601
1	10	1.3151	132	0.001707	0.000005	-0.088371
1	10	1.3251	133	0.000253	0.000001	-0.033989
1	10	1.3351	134	0.000093	0	0.020617
1	10	1.3451	135	0.001243	0.000004	0.075793
1	10	1.3551	136	0.00369	0.000011	0.130512
1	11	1.3591	136	0.004928	0.000015	0.15077
1	11	1.3691	137	0.000618	0.000002	0.054526
1	11	1.3791	138	0.00051	0.000002	-0.050531
1	11	1.3891	139	0.005168	0.000017	-0.164333
1	11	1.3991	140	0.015035	0.00005	-0.284649
1	11	1.4091	141	0.030377	0.000103	-0.409303
1	11	1.4191	142	0.051235	0.000172	-0.535525
1	11	1.4291	143	0.07741	0.000258	-0.660616
1	11	1.4391	144	0.108475	0.000354	-0.78184
1	11	1.4491	145	0.143821	0.000457	-0.897139
1	11	1.4591	146	0.182716	0.000561	-1.004587
1	12	1.4631	146	3.218656	0.01122	4.007508
1	12	1.4731	147	3.77098	0.013972	4.477885
1	12	1.4831	148	4.383633	0.017233	4.983812
1	12	1.4931	149	5.055569	0.021084	5.529414
1	12	1.5031	150	5.784322	0.025666	6.124714
1	12	1.5131	151	6.565869	0.031231	6.788385
1	12	1.5231	152	7.393229	0.038176	7.5468
1	12	1.5331	153	8.249746	0.04647	8.378515
1	12	1.5431	154	9.091733	0.053815	9.083139
1	12	1.5531	155	9.850237	0.057897	9.503942
1	12	1.5631	156	10.456708	0.0577	9.585368
1	12	1.5731	157	10.866844	0.050211	9.057469
1	12	1.5831	158	11.147035	0.040923	8.299716
1	13	1.5871	159	11.252486	0.038273	8.07603
1	13	1.5971	160	13.078874	0.069307	11.012164
1	13	1.6071	161	16.415621	0.100236	13.543216
1	13	1.6171	162	19.514879	0.111964	14.665047
1	13	1.6271	163	22.343327	0.120755	15.581395
1	13	1.6371	164	24.919747	0.127731	16.357723
1	13	1.6471	165	27.212776	0.13321	17.003413
1	13	1.6571	166	29.123951	0.137342	17.52072
1	13	1.6671	167	30.351323	0.140227	17.915339
1	13	1.6771	168	27.742137	0.14142	18.165124
1	14	1.6781	168	100.110022	0.529621	24.670453
1	14	1.6881	169	132.163494	0.642652	27.059372
1	14	1.6981	170	139.501873	0.649886	27.208157
1	14	1.7081	171	143.094763	0.652198	27.253756
1	14	1.7181	172	144.943011	0.652917	27.265577
1	14	1.7281	173	145.70956	0.652817	27.260189
1	14	1.7381	174	145.674678	0.652151	27.243209
1	14	1.7481	175	144.954955	0.650983	27.216297
1	14	1.7581	176	143.569707	0.64927	27.178943
1	14	1.7681	177	141.453947	0.646849	27.128293
1	14	1.7781	178	138.434562	0.64335	27.057341
1	14	1.7881	179	134.147002	0.637906	26.949187
1	14	1.7981	180	127.779078	0.628107	26.755757
1	14	1.8081	181	116.98226	0.604277	26.278946
1	15	1.8161	182	23.087849	0.116468	16.492206
1	15	1.8261	183	30.926619	0.117574	16.508877
1	15	1.8361	184	30.880661	0.117744	16.45008
1	15	1.8461	185	30.221441	0.117456	16.345071
1	15	1.8561	186	29.287027	0.116658	16.188096
1	15	1.8661	187	28.187742	0.115297	15.974072
1	15	1.8761	188	26.977275	0.113329	15.699162
1	15	1.8861	189	25.689199	0.110724	15.36164
1	15	1.8961	190	24.348693	0.10747	14.961914
1	15	1.9061	191	22.977087	0.103576	14.502938
1	15	1.9161	192	21.593705	0.099074	13.99002
1	15	1.9261	193	20.216494	0.094022	13.430608
1	15	1.9361	194	18.862033	0.08851	12.834155
1	15	1.9461	195	17.5452	0.082651	12.211584
1	15	1.9561	196	16.27867	0.076583	11.574716
1	15	1.9661	197	15.072441	0.070455	10.93565
1	15	1.9761	198	13.933541	0.06441	10.305278
1	15	1.9861	199	12.866051	0.05857	9.69281
1	15	1.9961	200	11.871415	0.053027	9.1047
1	15	2.0061	201	10.948959	0.04784	8.54505
1	15	2.0161	202	10.09646	0.043039	8.015897
1	15	2.0261	203	9.310671	0.038634	7.517851
1	15	2.0361	204	8.587754	0.034617	7.050285
1	15	2.0461	205	7.923588	0.030972	6.612061
1	15	2.0561	206	7.313988	0.027677	6.201716
1	15	2.0661	207	6.75485	0.024708	5.817746
1	15	2.0761	208	6.242229	0.022038	5.458349
2	1	0.0001	209	1.868426	0.005622	-2.59303
2	1	0.0101	210	2.028258	0.006254	-2.723259
2	1	0.0201	211	2.187532	0.006866	-2.842738
2	1	0.0301	212	2.344193	0.007443	-2.949906
2	1	0.0401	213	2.496323	0.00797	-3.043694
2	1	0.0501	214	2.642204	0.008436	-3.123471
2	1	0.0601	215	2.780348	0.008832	-3.188891
2	1	0.0701	216	2.90951	0.009151	-3.240077
2	1	0.0801	217	3.028685	0.009389	-3.277031
2	1	0.0901	218	3.137096	0.009544	-3.300083
2	2	0.0971	219	3.20428	0.0096	-3.307821
2	2	0.1071	220	3.095381	0.009392	-3.271831
2	2	0.1171	221	2.977152	0.009114	-3.223457
2	2	0.1271	222	2.850116	0.008764	-3.162139
2	2	0.1371	223	2.715042	0.008346	-3.087485
2	2	0.1471	224	2.572983	0.007865	-2.999387
2	2	0.1571	225	2.425291	0.007329	-2.898086
2	3	0.1611	225	2.368373	0.007116	-2.856956
2	3	0.1711	226	2.548109	0.00792	-3.016552
2	3	0.1811	227	2.711647	0.008595	-3.146284
2	3	0.1911	228	2.854997	0.009115	-3.244761
2	3	0.2011	229	2.975851	0.009469	-3.313138
2	3	0.2111	230	3.073297	0.009662	-3.353671
2	3	0.2211	231	3.14745	0.009704	-3.368969
2	3	0.2311	232	3.199142	0.009609	-3.361594
2	4	0.2321	232	3.20191	0.009594	-3.35989
2	4	0.2421	233	3.117852	0.009577	-3.35654
2	4	0.2521	234	3.030838	0.009536	-3.349026
2	4	0.2621	235	2.940946	0.009469	-3.336995
2	4	0.2721	236	2.848276	0.009376	-3.320414
2	4	0.2821	237	2.752956	0.009255	-3.298944
2	4	0.2921	238	2.655138	0.009107	-3.272565
2	4	0.3021	239	2.555001	0.00893	-3.240966
2	4	0.3121	240	2.452756	0.008726	-3.204066
2	4	0.3221	241	2.348642	0.008495	-3.161832
2	4	0.3321	242	2.24293	0.008237	-3.113986
2	4	0.3421	243	2.135921	0.007953	-3.060529
2	4	0.3521	244	2.027948	0.007645	-3.001507
2	4	0.3621	245	1.919372	0.007314	-2.93674
2	4	0.3721	246	1.810583	0.006962	-2.866348
2	4	0.3821	247	1.701997	0.006593	-2.790421
2	4	0.3921	248	1.59405	0.006208	-2.709111
2	4	0.4021	249	1.487195	0.005812	-2.622632
2	4	0.4121	250	1.381896	0.005408	-2.531271
2	4	0.4221	251	1.278619	0.005	-2.435388
2	4	0.4321	252	1.177826	0.004591	-2.335418
2	4	0.4421	253	1.079963	0.004187	-2.231867
2	4	0.4521	254	0.985453	0.00379	-2.12531
2	4	0.4621	255	0.894686	0.003406	-2.016376
2	4	0.4721	256	0.80801	0.003036	-1.905658
2	4	0.4821	257	0.725724	0.002685	-1.794039
2	4	0.4921	258	0.64807	0.002355	-1.682136
2	4	0.5021	259	0.575231	0.002049	-1.570582
2	4	0.5121	260	0.507329	0.001766	-1.460215
2	4	0.5221	261	0.444424	0.001509	-1.351514
2	4	0.5321	262	0.386517	0.001278	-1.245133
2	4	0.5421	263	0.333554	0.001071	-1.141677
2	4	0.5521	264	0.285434	0.000888	-1.041416
2	5	0.5611	265	0.247645	0.000749	-0.957394
2	5	0.5711	266	0.368292	0.001134	-1.175249
2	5	0.5811	267	0.512874	0.001598	-1.392421
2	5	0.5911	268	0.680183	0.002133	-1.60602
2	5	0.6011	269	0.868411	0.002725	-1.812997
2	5	0.6111	270	1.075263	0.003359	-2.010906
2	5	0.6211	271	1.298087	0.004017	-2.19767
2	5	0.6311	272	1.534019	0.004681	-2.371705
2	6	0.6391	273	1.72903	0.005204	-2.500472
2	6	0.6491	274	1.858341	0.005685	-2.607077
2	6	0.6591	275	1.988063	0.006153	-2.706605
2	6	0.6691	276	2.117074	0.0066	-2.798187
2	6	0.6791	277	2.244302	0.007018	-2.881108
2	6	0.6891	278	2.36875	0.007399	-2.954878
2	6	0.6991	279	2.489524	0.00774	-3.019222
2	6	0.7091	280	2.605848	0.008034	-3.074046
2	6	0.7191	281	2.717068	0.008281	-3.119415
2	6	0.7291	282	2.822659	0.008477	-3.155444
2	7	0.7301	282	2.831959	0.008494	-3.158602
2	7	0.7401	283	2.835288	0.008641	-3.187171
2	7	0.7501	284	2.827991	0.008713	-3.202257
2	7	0.7601	285	2.810226	0.008711	-3.20422
2	7	0.7701	286	2.782377	0.008637	-3.193355
2	7	0.7801	287	2.745025	0.008495	-3.17038
2	7	0.7901	288	2.698904	0.008292	-3.136083
2	7	0.8001	289	2.644865	0.008033	-3.091357
2	8	0.8081	290	2.595749	0.007792	-3.048822
2	8	0.8181	291	2.444448	0.007493	-2.991671
2	8	0.8281	292	2.280552	0.007082	-2.913073
2	8	0.8381	293	2.10649	0.006572	-2.813318
2	8	0.8481	294	1.925166	0.005982	-2.693202
2	8	0.8581	295	1.739901	0.005333	-2.554181
2	9	0.8661	296	1.593314	0.004799	-2.433153
2	9	0.8761	297	1.611457	0.004984	-2.480709
2	9	0.8861	298	1.627796	0.005161	-2.525442
2	9	0.8961	299	1.642087	0.005324	-2.566739
2	9	0.9061	300	1.65409	0.005474	-2.60433
2	9	0.9161	301	1.663575	0.005605	-2.637595
2	9	0.9261	302	1.670325	0.005717	-2.666297
2	9	0.9361	303	1.674144	0.005806	-2.689857
2	9	0.9461	304	1.674859	0.005871	-2.708084
2	9	0.9561	305	1.672328	0.005909	-2.720482
2	9	0.9661	306	1.666445	0.00592	-2.726847
2	9	0.9761	307	1.657142	0.005902	-2.726955
2	9	0.9861	308	1.644396	0.005854	-2.720642
2	9	0.9961	309	1.628229	0.005778	-2.70781
2	9	1.0061	310	1.608711	0.005673	-2.688441
2	9	1.0161	311	1.585962	0.00554	-2.662596
2	9	1.0261	312	1.560149	0.005382	-2.630425
2	9	1.0361	313	1.531483	0.005201	-2.592167
2	9	1.0461	314	1.500216	0.004999	-2.54815
2	9	1.0561	315	1.466638	0.00478	-2.498717
2	9	1.0661	316	1.431062	0.004548	-2.444523
2	9	1.0761	317	1.393825	0.004305	-2.38597
2	10	1.0841	317	1.364136	0.004112	-2.338129
2	10	1.0941	318	1.429718	0.004451	-2.43016
2	10	1.1041	319	1.49056	0.004756	-2.510139
2	10	1.1141	320	1.545648	0.005015	-2.576839
2	10	1.1241	321	1.594234	0.005223	-2.629757
2	10	1.1341	322	1.635841	0.005376	-2.669105
2	10	1.1441	323	1.670245	0.005475	-2.695421
2	10	1.1541	324	1.697432	0.00552	-2.709491
2	10	1.1641	325	1.717564	0.005516	-2.712233
2	10	1.1741	326	1.730934	0.005465	-2.70462
2	10	1.1841	327	1.737934	0.005373	-2.687552
2	10	1.1941	328	1.739022	0.005246	-2.662168
2	11	1.1951	329	1.736315	0.005227	-2.658195
2	11	1.2051	330	1.483649	0.004635	-2.515583
2	11	1.2151	331	1.234419	0.00399	-2.347247
2	11	1.2251	332	0.992835	0.003307	-2.150252
2	11	1.2351	333	0.764143	0.002606	-1.922315
2	11	1.2451	334	0.55454	0.00192	-1.66307
2	11	1.2551	335	0.370781	0.001289	-1.374606
2	11	1.2651	336	0.219422	0.000756	-1.062828
2	11	1.2751	337	0.10579	0.000356	-0.737204
2	11	1.2851	338	0.033021	0.000107	-0.408936
2	11	1.2951	339	0.001604	0.000005	-0.088836
2	12	1.2991	339	0.000198	0.000001	0.030867
2	12	1.3091	340	0.000037	0	-0.01372
2	12	1.3191	341	0.000767	0.000003	-0.065286
2	12	1.3291	342	0.002572	0.000009	-0.123882
2	12	1.3391	343	0.005646	0.00002	-0.189382
2	12	1.3491	344	0.010177	0.000036	-0.261916
2	12	1.3591	345	0.016336	0.000058	-0.34078
2	12	1.3691	346	0.024252	0.000087	-0.425272
2	12	1.3791	347	0.033996	0.000121	-0.513869
2	12	1.3891	348	0.045561	0.000158	-0.604891
2	12	1.3991	349	0.058857	0.000197	-0.696624
2	12	1.4091	350	0.073702	0.000234	-0.786831
2	13	1.4171	351	4.537372	0.014114	-4.057824
2	13	1.4271	352	4.785656	0.015282	-4.223175
2	13	1.4371	353	5.024218	0.016361	-4.370466
2	13	1.4471	354	5.250231	0.017326	-4.498302
2	13	1.4571	355	5.461491	0.018163	-4.606588
2	13	1.4671	356	5.65638	0.018865	-4.695545
2	13	1.4771	357	5.833788	0.019428	-4.765991
2	13	1.4871	358	5.993015	0.019852	-4.818742
2	13	1.4971	359	6.133692	0.020141	-4.854877
2	13	1.5071	360	6.255709	0.020298	-4.875188
2	13	1.5171	361	6.359167	0.020328	-4.88041
2	13	1.5271	362	6.444343	0.020237	-4.871467
2	14	1.5351	363	6.49916	0.020087	-4.855145
2	14	1.5451	364	6.511838	0.020369	-4.886301
2	14	1.5551	365	6.514672	0.020578	-4.908616
2	14	1.5651	366	6.507497	0.020711	-4.921951
2	14	1.5751	367	6.490231	0.020768	-4.926219
2	14	1.5851	368	6.462875	0.020746	-4.921379
2	14	1.5951	369	6.425516	0.020648	-4.907437
2	14	1.6051	370	6.378321	0.020472	-4.884441
2	14	1.6151	371	6.321543	0.020222	-4.852491
2	14	1.6251	372	6.255515	0.0199	-4.811735
2	14	1.6351	373	6.180654	0.019508	-4.762307
2	14	1.6451	374	6.097454	0.019053	-4.704641
2	15	1.6531	374	0.64606	0.001951	-2.32282
2	15	1.6631	375	0.632238	0.001992	-2.32885
2	15	1.6731	376	0.616033	0.002013	-2.325043
2	15	1.6831	377	0.597511	0.002014	-2.310898
2	15	1.6931	378	0.5768	0.001994	-2.286471
2	15	1.7031	379	0.55409	0.001954	-2.251633
2	15	1.7131	380	0.529623	0.001894	-2.206831
2	15	1.7231	381	0.503687	0.001817	-2.152643
2	15	1.7331	382	0.476606	0.001724	-2.089857
2	15	1.7431	383	0.448722	0.001619	-2.019338
2	15	1.7531	384	0.420385	0.001505	-1.942295
2	15	1.7631	385	0.391941	0.001386	-1.859922
2	15	1.7731	386	0.363714	0.001263	-1.773452
2	15	1.7831	387	0.336001	0.001141	-1.684114
2	15	1.7931	388	0.309063	0.001022	-1.593088
2	15	1.8031	389	0.283121	0.000907	-1.501372
3	1	0.0001	390	0.112891	0.000342	-0.646076
3	1	0.0101	391	0.094624	0.000297	-0.601653
3	1	0.0201	392	0.077125	0.00025	-0.551435
3	1	0.0301	393	0.060712	0.000202	-0.495662
3	1	0.0401	394	0.045708	0.000156	-0.434716
3	1	0.0501	395	0.03243	0.000113	-0.369198
3	1	0.0601	396	0.021164	0.000074	-0.299922
3	1	0.0701	397	0.012152	0.000043	-0.227897
3	1	0.0801	398	0.00557	0.00002	-0.154207
3	1	0.0901	399	0.001519	0.000005	-0.080207
3	1	0.1001	400	0.000013	0	-0.00709
3	1	0.1101	401	0.000985	0.000003	0.063598
3	1	0.1201	402	0.004295	0.000014	0.131484
3	1	0.1301	403	0.00974	0.000032	0.195394
3	1	0.1401	404	0.017072	0.000054	0.254575
3	1	0.1501	405	0.02602	0.000079	0.308586
3	2	0.1521	405	0.027819	0.000084	0.317968
3	2	0.1621	406	0.02203	0.000069	0.2871
3	2	0.1721	407	0.016754	0.000054	0.253892
3	2	0.1821	408	0.012066	0.00004	0.218233
3	2	0.1921	409	0.008044	0.000027	0.18029
3	2	0.2021	410	0.004762	0.000017	0.140115
3	2	0.2121	411	0.002288	0.000008	0.098056
3	2	0.2221	412	0.000689	0.000003	0.054162
3	2	0.2321	413	0.000018	0	0.00882
3	2	0.2421	414	0.000323	0.000001	-0.037595
3	2	0.2521	415	0.001638	0.000006	-0.085129
3	2	0.2621	416	0.003984	0.000015	-0.133304
3	2	0.2721	417	0.007367	0.000028	-0.181642
3	2	0.2821	418	0.01178	0.000044	-0.229958
3	2	0.2921	419	0.017201	0.000065	-0.277713
3	2	0.3021	420	0.023594	0.000088	-0.324645
3	2	0.3121	421	0.030911	0.000115	-0.370429
3	2	0.3221	422	0.039091	0.000143	-0.414767
3	2	0.3321	423	0.048065	0.000174	-0.457393
3	2	0.3421	424	0.057756	0.000206	-0.498075
3	2	0.3521	425	0.068083	0.000238	-0.536621
3	2	0.3621	426	0.078959	0.000271	-0.572811
3	2	0.3721	427	0.090299	0.000303	-0.60668
3	2	0.3821	428	0.102017	0.000334	-0.638069
3	2	0.3921	429	0.114028	0.000363	-0.666867
3	2	0.4021	430	0.126252	0.000391	-0.693215
3	3	0.4101	431	0.135801	0.000411	-0.711778
3	3	0.4201	432	0.11513	0.000357	-0.662231
3	3	0.4301	433	0.095283	0.0003	-0.607061
3	3	0.4401	434	0.076637	0.000244	-0.546969
3	3	0.4501	435	0.059547	0.000191	-0.482885
3	3	0.4601	436	0.044323	0.000142	-0.415929
3	3	0.4701	437	0.031213	0.000099	-0.347276
3	3	0.4801	438	0.020382	0.000064	-0.278398
3	3	0.4901	439	0.011907	0.000036	-0.210462
3	4	0.4941	439	0.009267	0.000028	-0.184672
3	4	0.5041	440	0.01188	0.000037	-0.209849
3	4	0.5141	441	0.014784	0.000046	-0.234349
3	4	0.5241	442	0.017947	0.000056	-0.25792
3	4	0.5341	443	0.021333	0.000067	-0.280368
3	4	0.5441	444	0.024898	0.000077	-0.301283
3	4	0.5541	445	0.028599	0.000088	-0.320536
3	4	0.5641	446	0.032391	0.000098	-0.337978
3	5	0.5651	447	0.032426	0.000098	-0.338155
3	5	0.5751	448	0.007208	0.000027	-0.175786
3	5	0.5851	449	0.001069	0.000005	0.075499
3	5	0.5951	450	0.030818	0.000176	0.451252
3	5	0.6051	451	0.109931	0.000677	0.886181
3	5	0.6151	452	0.223236	0.00126	1.208859
3	5	0.6251	453	0.342481	0.001675	1.393946
3	5	0.6351	454	0.452604	0.001916	1.491448
3	5	0.6451	455	0.548944	0.002033	1.536912
3	5	0.6551	456	0.631116	0.002066	1.549987
3	6	0.6621	456	0.679727	0.002053	1.545867
3	6	0.6721	457	0.639815	0.001974	1.516102
3	6	0.6821	458	0.598528	0.00188	1.480096
3	6	0.6921	459	0.556167	0.001773	1.437838
3	6	0.7021	460	0.513086	0.001654	1.389217
3	6	0.7121	461	0.469688	0.001525	1.334486
3	6	0.7221	462	0.426412	0.001389	1.274001
3	6	0.7321	463	0.383717	0.001248	1.20829
3	6	0.7421	464	0.342071	0.001105	1.13799
3	6	0.7521	465	0.301924	0.000965	1.064103
3	6	0.7621	466	0.263691	0.00083	0.987524
3	6	0.7721	467	0.227732	0.000702	0.909242
3	7	0.7801	468	0.200998	0.000608	0.846822
3	7	0.7901	469	0.187963	0.000582	0.827419
3	7	0.8001	470	0.174797	0.000553	0.805287
3	7	0.8101	471	0.161584	0.000521	0.78056
3	7	0.8201	472	0.148411	0.000487	0.753163
3	7	0.8301	473	0.13537	0.00045	0.723293
3	7	0.8401	474	0.122556	0.000411	0.691113
3	7	0.8501	475	0.110061	0.000372	0.656824
3	7	0.8601	476	0.097978	0.000333	0.620663
3	7	0.8701	477	0.086392	0.000294	0.582898
3	7	0.8801	478	0.075383	0.000256	0.54382
3	7	0.8901	479	0.065022	0.00022	0.503741
3	7	0.9001	480	0.055368	0.000186	0.462986
3	7	0.9101	481	0.04647	0.000155	0.421808
3	7	0.9201	482	0.038364	0.000126	0.380696
3	7	0.9301	483	0.031071	0.0001	0.339875
3	7	0.9401	484	0.024603	0.000078	0.299569
3	7	0.9501	485	0.018957	0.000059	0.260216
3	7	0.9601	486	0.014118	0.000043	0.221962
3	8	0.9611	486	0.013687	0.000041	0.218341
3	8	0.9711	487	0.010398	0.000033	0.193425
3	8	0.9811	488	0.007468	0.000024	0.166517
3	8	0.9911	489	0.004946	0.000017	0.137589
3	8	1.0011	490	0.002886	0.00001	0.106628
3	8	1.0111	491	0.001339	0.000005	0.073641
3	8	1.0211	492	0.000359	0.000001	0.038572
3	8	1.0311	493	0.000001	0	0.001552
3	8	1.0411	494	0.000315	0.000001	-0.03707
3	8	1.0511	495	0.001352	0.000005	-0.077912
3	8	1.0611	496	0.003159	0.000013	-0.120462
3	8	1.0711	497	0.005777	0.000024	-0.164639
3	8	1.0811	498	0.009243	0.000039	-0.210269
3	8	1.0911	499	0.013585	0.000058	-0.25715
3	8	1.1011	500	0.018824	0.000082	-0.305048
3	8	1.1111	501	0.024971	0.00011	-0.353617
3	8	1.1211	502	0.032025	0.000143	-0.402752
3	8	1.1311	503	0.039976	0.00018	-0.452042
3	8	1.1411	504	0.048799	0.000221	-0.501072
3	8	1.1511	505	0.058459	0.000266	-0.549669
3	8	1.1611	506	0.068908	0.000314	-0.597299
3	8	1.1711	507	0.080088	0.000365	-0.643687
3	8	1.1811	508	0.091927	0.000417	-0.688581
3	8	1.1911	509	0.104347	0.00047	-0.731457
3	8	1.2011	510	0.117262	0.000523	-0.772092
3	8	1.2111	511	0.13058	0.000576	-0.810206
3	8	1.2211	512	0.144207	0.000627	-0.845559
3	8	1.2311	513	0.158046	0.000675	-0.877955
3	8	1.2411	514	0.172004	0.00072	-0.907246
3	8	1.2511	515	0.185989	0.000761	-0.933249
3	8	1.2611	516	0.199916	0.000797	-0.956105
3	8	1.2711	517	0.213707	0.000829	-0.975721
3	8	1.2811	518	0.22729	0.000856	-0.992065
3	8	1.2911	519	0.240603	0.000877	-1.005404
3	8	1.3011	520	0.253593	0.000893	-1.015686
3	8	1.3111	521	0.266215	0.000905	-1.023237
3	8	1.3211	522	0.278436	0.000911	-1.02806
3	8	1.3311	523	0.290226	0.000913	-1.030502
3	9	1.3411	524	0.301708	0.000912	-1.031171
3	9	1.3511	525	0.327176	0.001015	-1.085876
3	9	1.3611	526	0.353029	0.001118	-1.138465
3	9	1.3711	527	0.378956	0.00122	-1.187906
3	9	1.3811	528	0.404615	0.001318	-1.233391
3	9	1.3911	529	0.42965	0.001408	-1.274068
3	9	1.4011	530	0.453698	0.001488	-1.309156
3	9	1.4111	531	0.476412	0.001555	-1.33799
3	9	1.4211	532	0.497476	0.001607	-1.359986
3	9	1.4311	533	0.516621	0.001643	-1.374995
3	9	1.4411	534	0.533638	0.001661	-1.382745
3	9	1.4511	535	0.548388	0.001661	-1.383523
3	10	1.4521	535	0.54925	0.00166	-1.383113
3	10	1.4621	536	0.513585	0.001622	-1.366186
3	10	1.4721	537	0.477005	0.00157	-1.343503
3	10	1.4821	538	0.439707	0.001506	-1.314835
3	10	1.4921	539	0.401928	0.001428	-1.279787
3	10	1.5021	540	0.363947	0.001337	-1.238057
3	10	1.5121	541	0.326077	0.001236	-1.189711
3	10	1.5221	542	0.288664	0.001124	-1.134582
3	10	1.5321	543	0.25208	0.001006	-1.073018
3	10	1.5421	544	0.216711	0.000883	-1.005125
3	10	1.5521	545	0.182947	0.000758	-0.93143
3	10	1.5621	546	0.151171	0.000635	-0.852496
3	10	1.5721	547	0.121746	0.000517	-0.768993
3	10	1.5821	548	0.095003	0.000406	-0.681676
3	10	1.5921	549	0.071229	0.000306	-0.591358
3	10	1.6021	550	0.050665	0.000217	-0.498887
3	10	1.6121	551	0.033492	0.000143	-0.405042
3	10	1.6221	552	0.019831	0.000084	-0.310756
3	10	1.6321	553	0.009743	0.000041	-0.216858
3	10	1.6421	554	0.00323	0.000013	-0.12413
3	10	1.6521	555	0.000236	0.000001	-0.033128
3	10	1.6621	556	0.000654	0.000003	0.054868
3	10	1.6721	557	0.004332	0.000017	0.140349
3	10	1.6821	558	0.011081	0.000043	0.222359
3	10	1.6921	559	0.02068	0.000078	0.300426
3	10	1.7021	560	0.032887	0.000121	0.374402
3	10	1.7121	561	0.047444	0.00017	0.443858
3	10	1.7221	562	0.064083	0.000222	0.508628
3	10	1.7321	563	0.082535	0.000277	0.568777
3	10	1.7421	564	0.102535	0.000333	0.624168
3	10	1.7521	565	0.123822	0.000388	0.674733
3	11	1.7621	566	0.146043	0.000442	0.720678
3	11	1.7721	567	0.15838	0.000496	0.76246
3	11	1.7821	568	0.171332	0.000554	0.804718
3	11	1.7921	569	0.184855	0.000615	0.847317
3	11	1.8021	570	0.198891	0.00068	0.88983
3	11	1.8121	571	0.213368	0.000747	0.931824
3	11	1.8221	572	0.2282	0.000816	0.97307
3	11	1.8321	573	0.24329	0.000886	1.013011
3	11	1.8421	574	0.258531	0.000955	1.05141
3	11	1.8521	575	0.273805	0.001023	1.087716
3	11	1.8621	576	0.288993	0.001089	1.121635
3	11	1.8721	577	0.303969	0.001151	1.152827
3	11	1.8821	578	0.318612	0.001208	1.181081
3	11	1.8921	579	0.332804	0.00126	1.205969
3	11	1.9021	580	0.346434	0.001305	1.227375
3	11	1.9121	581	0.359403	0.001343	1.245069
3	11	1.9221	582	0.371624	0.001373	1.259145
3	11	1.9321	583	0.383026	0.001394	1.269487
3	11	1.9421	584	0.393551	0.001408	1.276125
3	11	1.9521	585	0.403162	0.001413	1.279058
3	11	1.9621	586	0.411834	0.00141	1.278603
3	11	1.9721	587	0.419562	0.0014	1.274834
3	11	1.9821	588	0.426352	0.001383	1.26789
3	11	1.9921	589	0.432224	0.001359	1.258164
3	11	2.0021	590	0.437212	0.00133	1.24576
3	12	2.0041	590	0.438312	0.001325	1.243632
3	12	2.0141	591	0.462711	0.001424	1.289617
3	12	2.0241	592	0.485748	0.001513	1.329832
3	12	2.0341	593	0.506998	0.001586	1.36326
3	12	2.0441	594	0.526089	0.001642	1.389331
3	12	2.0541	595	0.542716	0.001679	1.40764
3	12	2.0641	596	0.556662	0.001695	1.418034
3	13	2.0681	597	0.561401	0.001696	1.420244
3	13	2.0781	598	0.566789	0.001763	1.448463
3	13	2.0881	599	0.571603	0.001828	1.475243
3	13	2.0981	600	0.575768	0.001889	1.500157
3	13	2.1081	601	0.579208	0.001946	1.523113
3	13	2.1181	602	0.581851	0.001997	1.54367
3	13	2.1281	603	0.583629	0.002042	1.561764
3	13	2.1381	604	0.584481	0.00208	1.576977
3	13	2.1481	605	0.584356	0.00211	1.589284
3	13	2.1581	606	0.583213	0.002132	1.598327
3	13	2.1681	607	0.581022	0.002145	1.604042
3	13	2.1781	608	0.577767	0.002149	1.606415
3	13	2.1881	609	0.573444	0.002143	1.605201
3	13	2.1981	610	0.568067	0.002127	1.600461
3	13	2.2081	611	0.561659	0.002102	1.592214
3	13	2.2181	612	0.554262	0.002068	1.580522
3	13	2.2281	613	0.545928	0.002026	1.565489
3	13	2.2381	614	0.53672	0.001976	1.547259
3	13	2.2481	615	0.526714	0.001918	1.525927
3	13	2.2581	616	0.51599	0.001855	1.501876
3	13	2.2681	617	0.504638	0.001786	1.475253
3	13	2.2781	618	0.49275	0.001713	1.446231
3	13	2.2881	619	0.480421	0.001637	1.415258
3	13	2.2981	620	0.467745	0.001558	1.382433
3	13	2.3081	621	0.454815	0.001478	1.348227
3	13	2.3181	622	0.44172	0.001398	1.312736
3	13	2.3281	623	0.428546	0.001318	1.276416
3	14	2.3341	623	0.421949	0.001275	1.256674
3	14	2.3441	624	0.546036	0.001688	1.45142
3	14	2.3541	625	0.677796	0.002096	1.625407
4	1	0.0001	626	0.513641	0.001552	-1.359933
4	1	0.0101	627	0.452211	0.001396	-1.28854
4	1	0.0201	628	0.391145	0.001224	-1.205728
4	1	0.0301	629	0.331716	0.001044	-1.112965
4	1	0.0401	630	0.275166	0.000864	-1.012129
4	1	0.0501	631	0.222623	0.000692	-0.905685
4	1	0.0601	632	0.175014	0.000534	-0.795959
4	2	0.0641	632	0.157845	0.000477	-0.752694
4	2	0.0741	633	0.148407	0.000457	-0.73449
4	2	0.0841	634	0.138834	0.000433	-0.713827
4	2	0.0941	635	0.129198	0.000407	-0.690759
4	2	0.1041	636	0.119576	0.000379	-0.665629
4	2	0.1141	637	0.110043	0.000349	-0.638568
4	2	0.1241	638	0.100675	0.000319	-0.609829
4	2	0.1341	639	0.091543	0.000289	-0.579622
4	2	0.1441	640	0.082713	0.000259	-0.548394
4	2	0.1541	641	0.074246	0.00023	-0.516297
4	2	0.1641	642	0.066191	0.000202	-0.483795
4	3	0.1681	643	0.063197	0.000191	-0.4712
4	3	0.1781	644	0.065892	0.000204	-0.486261
4	3	0.1881	645	0.068649	0.000218	-0.501261
4	3	0.1981	646	0.071461	0.000231	-0.516228
4	3	0.2081	647	0.07432	0.000245	-0.530918
4	3	0.2181	648	0.077217	0.000259	-0.545416
4	3	0.2281	649	0.080143	0.000273	-0.559488
4	3	0.2381	650	0.083088	0.000287	-0.573123
4	3	0.2481	651	0.08604	0.0003	-0.58633
4	3	0.2581	652	0.088989	0.000313	-0.598868
4	3	0.2681	653	0.091923	0.000325	-0.610736
4	3	0.2781	654	0.09483	0.000337	-0.621862
4	3	0.2881	655	0.097698	0.000347	-0.632181
4	3	0.2981	656	0.100517	0.000357	-0.641725
4	3	0.3081	657	0.103274	0.000366	-0.650265
4	3	0.3181	658	0.105961	0.000374	-0.657843
4	3	0.3281	659	0.108566	0.00038	-0.664426
4	3	0.3381	660	0.111082	0.000385	-0.66999
4	3	0.3481	661	0.1135	0.000389	-0.674521
4	3	0.3581	662	0.115814	0.000391	-0.678015
4	3	0.3681	663	0.118019	0.000392	-0.680479
4	3	0.3781	664	0.120109	0.000391	-0.681849
4	3	0.3881	665	0.122083	0.000389	-0.682312
4	3	0.3981	666	0.123938	0.000386	-0.681814
4	3	0.4081	667	0.125673	0.000382	-0.680392
4	4	0.4101	667	0.125901	0.000381	-0.679931
4	4	0.4201	668	0.116998	0.000368	-0.669753
4	4	0.4301	669	0.107972	0.000352	-0.657292
4	4	0.4401	670	0.098861	0.000334	-0.642263
4	4	0.4501	671	0.089709	0.000314	-0.624472
4	4	0.4601	672	0.080573	0.000291	-0.603644
4	4	0.4701	673	0.071511	0.000266	-0.57978
4	4	0.4801	674	0.062595	0.00024	-0.552627
4	4	0.4901	675	0.053903	0.000212	-0.52196
4	4	0.5001	676	0.04552	0.000184	-0.487871
4	4	0.5101	677	0.037539	0.000155	-0.450105
4	4	0.5201	678	0.030058	0.000127	-0.408859
4	4	0.5301	679	0.02318	0.000099	-0.363983
4	4	0.5401	680	0.017009	0.000074	-0.31569
4	4	0.5501	681	0.011646	0.000051	-0.264165
4	4	0.5601	682	0.007193	0.000032	-0.20966
4	4	0.5701	683	0.003741	0.000017	-0.152404
4	4	0.5801	684	0.001373	0.000006	-0.092893
4	4	0.5901	685	0.000158	0.000001	-0.031416
4	4	0.6001	686	0.00015	0.000001	0.030774
4	4	0.6101	687	0.001387	0.000006	0.094577
4	4	0.6201	688	0.003887	0.000016	0.158857
4	4	0.6301	689	0.007648	0.000032	0.223154
4	4	0.6401	690	0.012653	0.000051	0.286845
4	4	0.6501	691	0.018861	0.000074	0.349453
4	4	0.6601	692	0.02622	0.0001	0.410739
4	4	0.6701	693	0.034662	0.000127	0.470113
4	4	0.6801	694	0.044104	0.000156	0.527331
4	4	0.6901	695	0.054459	0.000183	0.582103
4	4	0.7001	696	0.06563	0.00021	0.63419
4	4	0.7101	697	0.077516	0.000236	0.683404
4	5	0.7111	697	0.078443	0.000237	0.687142
4	5	0.7211	698	0.061566	0.000193	0.628399
4	5	0.7311	699	0.045816	0.000149	0.559971
4	5	0.7411	700	0.031554	0.000106	0.480585
4	5	0.7511	701	0.019227	0.000067	0.388286
4	5	0.7611	702	0.009381	0.000034	0.280945
4	5	0.7711	703	0.002694	0.00001	0.156013
4	5	0.7811	704	0.000012	0	0.010184
4	5	0.7911	705	0.002397	0.000009	-0.15946
4	5	0.8011	706	0.011202	0.000046	-0.36094
4	5	0.8111	707	0.02817	0.000118	-0.600368
4	5	0.8211	708	0.055577	0.000242	-0.887713
4	5	0.8311	709	0.096459	0.000434	-1.237497
4	5	0.8411	710	0.154955	0.000726	-1.672446
4	5	0.8511	711	0.236908	0.001167	-2.23289
4	5	0.8611	712	0.351089	0.001888	-3.0155
4	5	0.8711	713	0.055577	0.000242	-0.887713
4	5	0.8811	714	0.096459	0.000434	-1.237497
4	5	0.8911	715	0.154955	0.000726	-1.672446
4	6	0.8991	716	0.236908	0.001167	-2.23289
4	6	0.9091	717	0.351089	0.001888	-3.0155
4	6	0.9191	718	0.159876	0.000725	-2.172245
4	6	0.9291	719	0.008966	0.000041	-0.475556
4	6	0.9391	720	0.032437	0.000146	0.844472
4	6	0.9491	721	0.179816	0.000789	1.861911
4	6	0.9591	722	0.409218	0.001727	2.638024
4	6	0.9691	723	0.689733	0.002777	3.228117
4	6	0.9791	724	0.999791	0.003823	3.676139
4	6	0.9891	725	1.32481	0.004802	4.01609
4	6	0.9991	726	1.65512	0.005678	4.273477
4	6	1.0091	727	1.984408	0.00644	4.467616
4	6	1.0191	728	2.308617	0.007085	4.612915
4	7	1.0231	728	5.972714	0.033977	6.245013
4	7	1.0331	729	5.917175	0.034255	6.266997
4	7	1.0431	730	5.852823	0.034455	6.282529
4	7	1.0531	731	5.779473	0.034575	6.291408
4	7	1.0631	732	5.696998	0.034611	6.293396
4	7	1.0731	733	5.605331	0.034562	6.288369
4	7	1.0831	734	5.504462	0.034424	6.276001
4	7	1.0931	735	5.394448	0.034199	6.256225
4	7	1.1031	736	5.275409	0.033885	6.228934
4	7	1.1131	737	5.147527	0.033482	6.194057
4	7	1.1231	738	5.011054	0.032993	6.151559
4	7	1.1331	739	4.866305	0.032419	6.101445
4	7	1.1431	740	4.713665	0.031762	6.043767
4	7	1.1531	741	4.553583	0.031027	5.978621
4	7	1.1631	742	4.386572	0.030217	5.90616
4	7	1.1731	743	4.213211	0.029339	5.826597
4	7	1.1831	744	4.034134	0.028397	5.740206
4	8	1.1891	745	3.928266	0.027832	5.687806
4	8	1.1991	746	4.116027	0.029185	5.822147
4	8	1.2091	747	4.247079	0.03006	5.908148
4	8	1.2191	748	4.32934	0.030562	5.958096
4	8	1.2291	749	4.369627	0.030769	5.980548
4	8	1.2391	750	4.373327	0.030732	5.980767
4	8	1.2491	751	4.344573	0.030486	5.96213
4	8	1.2591	752	4.286518	0.030053	5.926531
4	8	1.2691	753	4.201589	0.029446	5.874926
4	8	1.2791	754	4.091718	0.028673	5.807646
4	9	1.2861	755	4.001107	0.028048	5.752247
4	9	1.2961	756	3.881477	0.028231	5.764752
4	9	1.3061	757	3.745776	0.028293	5.765598
4	9	1.3161	758	3.594273	0.028232	5.7545
4	9	1.3261	759	3.427363	0.028048	5.731403
4	9	1.3361	760	3.245565	0.027741	5.696199
4	9	1.3461	761	3.049536	0.027313	5.648802
4	9	1.3561	762	2.840067	0.026767	5.589161
4	9	1.3661	763	2.618099	0.026106	5.517281
4	9	1.3761	764	2.384725	0.025336	5.433248
4	9	1.3861	765	2.141191	0.024464	5.337254
4	9	1.3961	766	1.888899	0.023499	5.22956
4	9	1.4061	767	1.629391	0.022452	5.11083
4	9	1.4161	768	1.364335	0.021337	4.981672
4	9	1.4261	769	1.095497	0.020167	4.842927
4	9	1.4361	770	0.824699	0.018958	4.69576
4	9	1.4461	771	0.553777	0.017729	4.541542
4	10	1.4521	771	0.182288	0.000552	1.085686
4	10	1.4621	772	0.122949	0.000429	0.934482
4	10	1.4721	773	0.070511	0.000289	0.74928
4	10	1.4821	774	0.028579	0.000141	0.513051
4	10	1.4921	775	0.00322	0.00002	0.189925
4	10	1.5021	776	0.006452	0.000057	-0.314453
4	10	1.5121	777	0.069661	0.001081	-1.344219
4	10	1.5221	778	0.22872	0.003451	-2.363244
4	10	1.5321	779	0.420878	0.004881	-2.773117
4	10	1.5421	780	0.611256	0.005797	-2.986072
4	10	1.5521	781	0.791567	0.006437	-3.112856
4	10	1.5621	782	0.959761	0.006902	-3.191587
4	10	1.5721	783	1.115698	0.007242	-3.23963
4	10	1.5821	784	1.259895	0.007485	-3.266338
4	10	1.5921	785	1.393093	0.00765	-3.277299
4	10	1.6021	786	1.516077	0.007751	-3.276018
4	10	1.6121	787	1.629616	0.007796	-3.264983
4	10	1.6221	788	1.73443	0.007795	-3.245992
4	10	1.6321	789	1.831187	0.007752	-3.220506
4	10	1.6421	790	1.920502	0.007675	-3.189483
4	10	1.6521	791	2.002941	0.007566	-3.153712
4	10	1.6621	792	2.079023	0.00743	-3.114082
4	10	1.6721	793	2.149228	0.007272	-3.071118
4	10	1.6821	794	2.213999	0.007095	-3.02535
5	1	0.0001	795	1.188742	0.003585	2.045541
5	1	0.0101	796	1.259527	0.00393	2.13911
5	1	0.0201	797	1.331782	0.004287	2.231466
5	1	0.0301	798	1.404994	0.004652	2.321813
5	1	0.0401	799	1.478594	0.005018	2.409078
5	1	0.0501	800	1.551969	0.005381	2.492231
5	1	0.0601	801	1.624481	0.005734	2.570431
5	1	0.0701	802	1.695483	0.006072	2.642952
5	1	0.0801	803	1.764341	0.006388	2.70889
5	1	0.0901	804	1.830447	0.006678	2.767723
5	1	0.1001	805	1.893238	0.006935	2.818972
5	1	0.1101	806	1.95221	0.007158	2.862282
5	1	0.1201	807	2.006924	0.007342	2.897419
5	1	0.1301	808	2.057015	0.007485	2.924259
5	1	0.1401	809	2.102199	0.007586	2.942787
5	1	0.1501	810	2.142272	0.007644	2.953078
5	1	0.1601	811	2.177108	0.00766	2.955297
5	1	0.1701	812	2.206662	0.007634	2.949613
5	1	0.1801	813	2.230963	0.007569	2.936503
5	1	0.1901	814	2.250108	0.007467	2.916181
5	1	0.2001	815	2.264258	0.007332	2.889262
5	1	0.2101	816	2.27363	0.007165	2.856067
5	1	0.2201	817	2.27849	0.006973	2.817299
5	2	0.2261	818	2.277251	0.006843	2.790934
5	2	0.2361	819	2.060398	0.00629	2.678724
5	2	0.2461	820	1.834251	0.005638	2.539874
5	2	0.2561	821	1.603194	0.004906	2.373817
5	3	0.2651	822	1.397518	0.004214	2.205031
5	3	0.2751	823	1.337242	0.004368	2.24364
5	3	0.2851	824	1.265362	0.004481	2.271131
5	3	0.2951	825	1.180619	0.004539	2.284591
5	3	0.3051	826	1.081857	0.004527	2.280488
5	3	0.3151	827	0.96816	0.004425	2.253842
5	3	0.3251	828	0.839099	0.004211	2.19799
5	3	0.3351	829	0.695225	0.003854	2.102274
5	3	0.3451	830	0.539112	0.003315	1.949339
5	3	0.3551	831	0.377592	0.002551	1.710115
5	3	0.3651	832	0.22572	0.001586	1.348536
5	3	0.3751	833	0.107211	0.00069	0.889322
5	3	0.3851	834	0.036369	0.000193	0.47091
5	3	0.3951	835	0.005427	0.000024	0.16443
5	3	0.4051	836	0.000629	0.000002	-0.051121
5	3	0.4151	837	0.011888	0.000037	-0.205959
5	4	0.4171	837	0.015127	0.000046	-0.229354
5	4	0.4271	838	0.003728	0.000013	-0.122046
5	4	0.4371	839	0.000116	0	0.023086
5	4	0.4471	840	0.008929	0.000043	0.222252
5	4	0.4571	841	0.03671	0.000211	0.49191
5	4	0.4671	842	0.090346	0.000598	0.828098
5	4	0.4771	843	0.170707	0.001189	1.166965
5	4	0.4871	844	0.268067	0.001793	1.432903
5	4	0.4971	845	0.369784	0.002275	1.613696
5	4	0.5071	846	0.467474	0.002613	1.729332
5	4	0.5171	847	0.557018	0.002829	1.799191
5	4	0.5271	848	0.636815	0.002947	1.83637
5	4	0.5371	849	0.706578	0.00299	1.849685
5	4	0.5471	850	0.766686	0.002975	1.844921
5	4	0.5571	851	0.817845	0.002915	1.826535
5	4	0.5671	852	0.86091	0.002823	1.797595
5	5	0.5771	853	0.896128	0.002709	1.761116
5	5	0.5871	854	0.862695	0.002672	1.748607
5	5	0.5971	855	0.827227	0.002617	1.7305
5	5	0.6071	856	0.789871	0.002545	1.706736
5	5	0.6171	857	0.750824	0.002456	1.677037
5	5	0.6271	858	0.710327	0.002352	1.641433
5	5	0.6371	859	0.668667	0.002233	1.599992
5	5	0.6471	860	0.62617	0.002101	1.552987
5	5	0.6571	861	0.58319	0.001959	1.500553
5	5	0.6671	862	0.540108	0.001809	1.443197
5	5	0.6771	863	0.49731	0.001655	1.381462
5	5	0.6871	864	0.455184	0.001499	1.315912
5	5	0.6971	865	0.414098	0.001344	1.247438
5	5	0.7071	866	0.374392	0.001193	1.176734
5	5	0.7171	867	0.336368	0.001049	1.104522
5	5	0.7271	868	0.300278	0.000913	1.031778
5	6	0.7291	868	0.294201	0.000889	1.01899
5	6	0.7391	869	0.351206	0.001084	1.123282
5	6	0.7491	870	0.41324	0.001296	1.227131
5	6	0.7591	871	0.479916	0.001523	1.329476
5	6	0.7691	872	0.550738	0.001762	1.429
5	6	0.7791	873	0.625114	0.002007	1.524688
5	6	0.7891	874	0.702377	0.002253	1.61553
5	6	0.7991	875	0.78181	0.002497	1.700568
5	6	0.8091	876	0.862671	0.002732	1.779235
5	6	0.8191	877	0.944216	0.002954	1.850874
5	6	0.8291	878	1.025727	0.003158	1.915005
5	6	0.8391	879	1.106528	0.003343	1.971557
5	7	0.8401	879	1.113684	0.003358	1.976143
5	7	0.8501	880	1.108632	0.003348	1.965118
5	7	0.8601	881	1.10529	0.003338	1.956397
5	7	0.8701	882	1.103616	0.003329	1.94991
5	8	0.8721	882	1.103805	0.003329	1.949337
5	8	0.8821	883	1.133985	0.003457	1.986425
5	8	0.8921	884	1.159889	0.003555	2.014712
5	8	0.9021	885	1.181108	0.003621	2.033709
5	8	0.9121	886	1.197351	0.003651	2.04314
5	8	0.9221	887	1.208459	0.003647	2.042959
5	9	0.9231	887	1.209989	0.003649	2.043439
5	9	0.9331	888	1.289472	0.003999	2.139351
5	9	0.9431	889	1.370709	0.004359	2.233788
5	9	0.9531	890	1.453108	0.004724	2.325855
5	9	0.9631	891	1.536012	0.005087	2.414353
5	9	0.9731	892	1.618709	0.005444	2.498436
5	9	0.9831	893	1.700451	0.005788	2.576977
5	9	0.9931	894	1.780478	0.006111	2.649146
5	9	1.0031	895	1.858038	0.006408	2.714144
5	9	1.0131	896	1.932413	0.006673	2.771293
5	9	1.0231	897	2.002936	0.006902	2.820051
5	9	1.0331	898	2.069014	0.00709	2.860026
5	9	1.0431	899	2.130142	0.007234	2.890979
5	9	1.0531	900	2.185913	0.007332	2.912744
5	9	1.0631	901	2.236029	0.007384	2.925548
5	9	1.0731	902	2.280299	0.007391	2.929494
5	9	1.0831	903	2.31864	0.007354	2.924834
5	9	1.0931	904	2.351069	0.007276	2.912151
5	9	1.1031	905	2.3777	0.00716	2.891815
5	10	1.1041	905	2.378419	0.007146	2.889419
5	10	1.1141	906	2.236254	0.007023	2.8643
5	10	1.1241	907	2.089839	0.006868	2.832572
5	10	1.1341	908	1.939334	0.006679	2.793722
5	10	1.1441	909	1.784968	0.006456	2.746861
5	10	1.1541	910	1.627052	0.006194	2.691026
5	10	1.1641	911	1.466009	0.005891	2.624954
5	10	1.1741	912	1.302403	0.005545	2.547316
5	10	1.1841	913	1.136993	0.005152	2.456082
5	10	1.1941	914	0.970797	0.004708	2.348648
5	10	1.2041	915	0.805213	0.004209	2.221516
5	10	1.2141	916	0.64218	0.00365	2.06939
5	10	1.2241	917	0.484468	0.003024	1.884527
5	10	1.2341	918	0.336145	0.00233	1.654936
5	10	1.2441	919	0.203348	0.001577	1.362369
5	10	1.2541	920	0.095339	0.000819	0.982234
5	10	1.2641	921	0.024443	0.000219	0.508262
5	10	1.2741	922	0.000013	0	0.011022
5	10	1.2841	923	0.019165	0.000142	-0.409446
5	10	1.2941	924	0.070958	0.000457	-0.736581
5	10	1.3041	925	0.145297	0.000827	-0.991538
5	10	1.3141	926	0.235059	0.001199	-1.195534
5	10	1.3241	927	0.3354	0.001555	-1.362898
5	10	1.3341	928	0.44296	0.001886	-1.503006
5	10	1.3441	929	0.555337	0.00219	-1.621897
5	10	1.3541	930	0.670767	0.002466	-1.723794
5	10	1.3641	931	0.787921	0.002716	-1.811694
5	10	1.3741	932	0.905781	0.002939	-1.887802
5	10	1.3841	933	1.023556	0.003137	-1.95386
5	11	1.3871	934	1.057678	0.003191	-1.971525
5	11	1.3971	935	1.064549	0.003279	-1.998648
5	11	1.4071	936	1.069983	0.003358	-2.022885
5	11	1.4171	937	1.073837	0.003428	-2.043976
5	11	1.4271	938	1.075973	0.003485	-2.061674
5	11	1.4371	939	1.076261	0.00353	-2.075493
5	11	1.4471	940	1.074585	0.00356	-2.085188
5	11	1.4571	941	1.070843	0.003574	-2.090457
5	11	1.4671	942	1.064954	0.003571	-2.091029
5	11	1.4771	943	1.056863	0.003551	-2.086664
5	11	1.4871	944	1.046541	0.003514	-2.077173
5	11	1.4971	945	1.033993	0.003458	-2.062423
5	11	1.5071	946	1.019259	0.003384	-2.042351
5	11	1.5171	947	1.002415	0.003293	-2.016976
5	11	1.5271	948	0.983576	0.003186	-1.986409
5	11	1.5371	949	0.962893	0.003065	-1.950859
5	11	1.5471	950	0.940551	0.002931	-1.910567
6	1	0.0001	951	3.720287	0.011129	3.607285
6	1	0.0101	952	3.858303	0.011832	3.717791
6	1	0.0201	953	3.991423	0.012502	3.820318
6	1	0.0301	954	4.118158	0.013125	3.91378
6	1	0.0401	955	4.237072	0.013689	3.996924
6	1	0.0501	956	4.346821	0.014183	4.068884
6	1	0.0601	957	4.44618	0.014596	4.128889
6	1	0.0701	958	4.534072	0.014922	4.176321
6	1	0.0801	959	4.609588	0.015152	4.210708
6	1	0.0901	960	4.672003	0.015283	4.231713
6	1	0.1001	961	4.720787	0.015312	4.23913
6	1	0.1101	962	4.755618	0.015238	4.232885
6	1	0.1201	963	4.776392	0.015062	4.213044
6	1	0.1301	964	4.783226	0.014788	4.179769
6	1	0.1401	965	4.776462	0.014423	4.133607
6	2	0.1451	966	4.767996	0.014218	4.107221
6	2	0.1551	967	4.723005	0.014795	4.186841
6	2	0.1651	968	4.657149	0.015282	4.2524
6	2	0.1751	969	4.568667	0.015668	4.303033
6	2	0.1851	970	4.45586	0.015945	4.338025
6	2	0.1951	971	4.31702	0.016106	4.357006
6	2	0.2051	972	4.15033	0.016143	4.359236
6	2	0.2151	973	3.953734	0.016052	4.344095
6	2	0.2251	974	3.724759	0.015821	4.310124
6	2	0.2351	975	3.460279	0.015441	4.255276
6	2	0.2451	976	3.156208	0.014885	4.175386
6	2	0.2551	977	2.807128	0.014108	4.062533
6	2	0.2651	978	2.406131	0.013016	3.899842
6	2	0.2751	979	1.946389	0.011388	3.645658
6	2	0.2851	980	1.433602	0.008684	3.181517
6	2	0.2951	981	0.944682	0.004682	2.334395
6	2	0.3051	982	0.605761	0.002144	1.579038
6	3	0.3111	982	0.468657	0.001417	1.283032
6	3	0.3211	983	0.457847	0.001425	1.287107
6	3	0.3311	984	0.445931	0.001426	1.287679
6	3	0.3411	985	0.432913	0.001418	1.284295
6	3	0.3511	986	0.418819	0.001402	1.276868
6	3	0.3611	987	0.403696	0.001375	1.265048
6	3	0.3711	988	0.387617	0.00134	1.248796
6	3	0.3811	989	0.37068	0.001296	1.228182
6	3	0.3911	990	0.353006	0.001243	1.203104
6	3	0.4011	991	0.334736	0.001182	1.173814
6	3	0.4111	992	0.316028	0.001116	1.140581
6	3	0.4211	993	0.297049	0.001044	1.103761
6	3	0.4311	994	0.277975	0.000969	1.063704
6	3	0.4411	995	0.258979	0.000893	1.021077
6	3	0.4511	996	0.240227	0.000816	0.976312
6	3	0.4611	997	0.221874	0.00074	0.929877
6	3	0.4711	998	0.204058	0.000665	0.882483
6	3	0.4811	999	0.186899	0.000595	0.834479
6	3	0.4911	1000	0.170492	0.000528	0.786517
6	4	0.4991	1001	0.158351	0.000479	0.749457
6	4	0.5091	1002	0.183092	0.000567	0.815322
6	4	0.5191	1003	0.209993	0.000665	0.882603
6	4	0.5291	1004	0.23905	0.000772	0.951114
6	4	0.5391	1005	0.270228	0.000889	1.020315
6	4	0.5491	1006	0.303466	0.001014	1.089834
6	4	0.5591	1007	0.338666	0.001146	1.159269
6	4	0.5691	1008	0.375702	0.001284	1.22794
6	4	0.5791	1009	0.414413	0.001427	1.29537
6	4	0.5891	1010	0.454607	0.001573	1.360991
6	4	0.5991	1011	0.496069	0.00172	1.424236
6	4	0.6091	1012	0.538555	0.001865	1.484552
6	4	0.6191	1013	0.58181	0.002005	1.541416
6	4	0.6291	1014	0.625563	0.00214	1.594356
6	4	0.6391	1015	0.66954	0.002265	1.642873
6	4	0.6491	1016	0.713472	0.00238	1.686817
6	4	0.6591	1017	0.757098	0.002483	1.725837
6	4	0.6691	1018	0.800172	0.002571	1.759696
6	4	0.6791	1019	0.84247	0.002645	1.788491
6	4	0.6891	1020	0.883793	0.002704	1.812073
6	5	0.6941	1020	0.904369	0.00273	1.822881
6	5	0.7041	1021	0.977754	0.003061	1.925073
6	5	0.7141	1022	1.049535	0.00338	2.017768
6	5	0.7241	1023	1.118222	0.003673	2.098648
6	5	0.7341	1024	1.182459	0.003928	2.166045
6	5	0.7441	1025	1.241114	0.004135	2.218733
6	5	0.7541	1026	1.293338	0.004289	2.256342
6	5	0.7641	1027	1.338588	0.004387	2.279274
6	5	0.7741	1028	1.376615	0.004431	2.288174
6	5	0.7841	1029	1.407431	0.004422	2.284078
6	5	0.7941	1030	1.43127	0.004367	2.26839
6	6	0.7981	1031	1.439484	0.004337	2.260328
6	6	0.8081	1032	1.510804	0.00465	2.340823
6	6	0.8181	1033	1.578726	0.004936	2.412455
6	6	0.8281	1034	1.642136	0.005186	2.473704
6	6	0.8381	1035	1.70001	0.005391	2.523248
6	6	0.8481	1036	1.751468	0.005543	2.560104
6	6	0.8581	1037	1.795821	0.005638	2.583695
6	6	0.8681	1038	1.832602	0.005674	2.593799
6	6	0.8781	1039	1.861579	0.005652	2.590868
6	7	0.8821	1039	1.870092	0.005628	2.586268
6	7	0.8921	1040	1.80108	0.005601	2.57848
6	7	0.9021	1041	1.727449	0.00553	2.560556
6	7	0.9121	1042	1.649564	0.005414	2.532155
6	7	0.9221	1043	1.567926	0.005253	2.492922
6	7	0.9321	1044	1.483158	0.005049	2.443032
6	7	0.9421	1045	1.395989	0.004808	2.38301
6	7	0.9521	1046	1.307223	0.004534	2.313386
6	7	0.9621	1047	1.217711	0.004235	2.235203
6	7	0.9721	1048	1.128312	0.003919	2.149599
6	7	0.9821	1049	1.039861	0.003592	2.057818
6	7	0.9921	1050	0.953142	0.003263	1.961072
6	7	1.0021	1051	0.868861	0.002938	1.860806
6	7	1.0121	1052	0.787636	0.002622	1.758146
6	7	1.0221	1053	0.70998	0.00232	1.654146
6	7	1.0321	1054	0.636305	0.002036	1.549988
6	7	1.0421	1055	0.566921	0.001772	1.446406
6	7	1.0521	1056	0.502036	0.001529	1.344348
6	8	1.0551	1057	0.484017	0.001463	1.315215
6	8	1.0651	1058	0.477175	0.001484	1.323958
6	8	1.0751	1059	0.469475	0.001499	1.330072
6	8	1.0851	1060	0.460899	0.001507	1.333157
6	8	1.0951	1061	0.451442	0.001507	1.333157
6	8	1.1051	1062	0.441111	0.0015	1.32973
6	8	1.1151	1063	0.429928	0.001485	1.32281
6	8	1.1251	1064	0.41793	0.001461	1.312409
6	8	1.1351	1065	0.405172	0.00143	1.298323
6	8	1.1451	1066	0.391721	0.001391	1.280673
6	8	1.1551	1067	0.377659	0.001345	1.259562
6	8	1.1651	1068	0.363079	0.001293	1.235156
6	8	1.1751	1069	0.348083	0.001235	1.207681
6	8	1.1851	1070	0.332782	0.001173	1.177409
6	8	1.1951	1071	0.317287	0.001108	1.144657
6	8	1.2051	1072	0.301709	0.00104	1.109767
6	8	1.2151	1073	0.286159	0.000971	1.073023
6	8	1.2251	1074	0.27074	0.000902	1.034967
6	8	1.2351	1075	0.255547	0.000834	0.995868
6	8	1.2451	1076	0.240665	0.000767	0.956007
6	8	1.2551	1077	0.226171	0.000703	0.915877
6	9	1.2651	1078	0.212415	0.000642	0.876401
6	9	1.2751	1079	0.227581	0.000699	0.914761
6	9	1.2851	1080	0.243273	0.000758	0.952798
6	9	1.2951	1081	0.259444	0.000819	0.990443
6	9	1.3051	1082	0.276038	0.000879	1.027306
6	9	1.3151	1083	0.292994	0.000941	1.06321
6	9	1.3251	1084	0.310244	0.001001	1.097997
6	9	1.3351	1085	0.327714	0.001061	1.131267
6	9	1.3451	1086	0.345326	0.001118	1.162859
6	9	1.3551	1087	0.362999	0.001174	1.192558
6	9	1.3651	1088	0.380653	0.001225	1.220165
6	9	1.3751	1089	0.398205	0.001273	1.245507
6	9	1.3851	1090	0.415578	0.001316	1.268439
6	9	1.3951	1091	0.432694	0.001354	1.288848
6	9	1.4051	1092	0.449483	0.001386	1.306654
6	9	1.4151	1093	0.46588	0.001412	1.321812
6	10	1.4171	1093	0.469247	0.001418	1.324957
6	10	1.4271	1094	0.499764	0.001543	1.381542
6	10	1.4371	1095	0.531219	0.001672	1.43783
6	10	1.4471	1096	0.563495	0.001805	1.493519
6	10	1.4571	1097	0.596455	0.001939	1.548005
6	10	1.4671	1098	0.629941	0.002073	1.60092
6	10	1.4771	1099	0.663781	0.002206	1.6518
6	10	1.4871	1100	0.69779	0.002336	1.700176
6	10	1.4971	1101	0.731771	0.002459	1.745588
6	10	1.5071	1102	0.765522	0.002576	1.7876
6	10	1.5171	1103	0.798841	0.002683	1.825813
6	10	1.5271	1104	0.831529	0.002779	1.859878
6	10	1.5371	1105	0.863397	0.002862	1.889512
6	10	1.5471	1106	0.894271	0.002931	1.91443
6	10	1.5571	1107	0.923994	0.002985	1.934672
6	10	1.5671	1108	0.952433	0.003023	1.950023
6	10	1.5771	1109	0.979477	0.003046	1.960697
6	10	1.5871	1110	1.005042	0.003054	1.96664
6	11	1.5901	1110	1.011808	0.003053	1.967425
6	11	1.6001	1111	0.974812	0.003017	1.953156
6	11	1.6101	1112	0.936372	0.002964	1.933454
6	11	1.6201	1113	0.896652	0.002894	1.908389
6	11	1.6301	1114	0.855845	0.002807	1.877831
6	11	1.6401	1115	0.814169	0.002704	1.841967
6	11	1.6501	1116	0.771865	0.002588	1.801015
6	11	1.6601	1117	0.729189	0.00246	1.755374
6	11	1.6701	1118	0.686406	0.002322	1.705262
6	11	1.6801	1119	0.643785	0.002177	1.65122
6	11	1.6901	1120	0.601587	0.002027	1.593755
6	11	1.7001	1121	0.560064	0.001875	1.533321
6	11	1.7101	1122	0.51945	0.001723	1.470652
6	11	1.7201	1123	0.479957	0.001572	1.406208
6	11	1.7301	1124	0.441774	0.001426	1.340527
6	11	1.7401	1125	0.40506	0.001285	1.274037
6	11	1.7501	1126	0.369947	0.001151	1.207395
7	1	0.0001	1127	0.00481	0.000015	-0.130572
7	1	0.0101	1128	0.004227	0.000013	-0.123773
7	1	0.0201	1129	0.003666	0.000012	-0.116505
7	1	0.0301	1130	0.003133	0.00001	-0.108776
7	1	0.0401	1131	0.002631	0.000009	-0.100598
7	1	0.0501	1132	0.002162	0.000007	-0.091988
7	1	0.0601	1133	0.001732	0.000006	-0.082967
7	1	0.0701	1134	0.001342	0.000005	-0.073561
7	1	0.0801	1135	0.000997	0.000003	-0.063799
7	1	0.0901	1136	0.000699	0.000003	-0.053628
7	1	0.1001	1137	0.000451	0.000002	-0.04327
7	1	0.1101	1138	0.000255	0.000001	-0.03267
7	1	0.1201	1139	0.000113	0	-0.021805
7	1	0.1301	1140	0.000028	0	-0.010742
7	1	0.1401	1141	0	0	0.000116
7	1	0.1501	1142	0.00003	0	0.011186
7	1	0.1601	1143	0.000118	0	0.022345
7	1	0.1701	1144	0.000264	0.000001	0.03351
7	1	0.1801	1145	0.000467	0.000002	0.044525
7	1	0.1901	1146	0.000726	0.000003	0.055498
7	1	0.2001	1147	0.00104	0.000004	0.066214
7	1	0.2101	1148	0.001406	0.000005	0.076705
7	1	0.2201	1149	0.001822	0.000006	0.086929
7	1	0.2301	1150	0.002285	0.000008	0.096848
7	1	0.2401	1151	0.002793	0.00001	0.106428
7	1	0.2501	1152	0.003341	0.000011	0.115637
7	1	0.2601	1153	0.003927	0.000013	0.124448
7	1	0.2701	1154	0.004547	0.000015	0.132837
7	1	0.2801	1155	0.005198	0.000016	0.140787
7	1	0.2901	1156	0.005875	0.000018	0.148282
7	2	0.2921	1156	0.006008	0.000018	0.149752
7	2	0.3021	1157	0.006171	0.000021	0.160283
7	2	0.3121	1158	0.006348	0.000024	0.172114
7	2	0.3221	1159	0.006539	0.000027	0.18534
7	2	0.3321	1160	0.006746	0.000032	0.200148
7	2	0.3421	1161	0.006967	0.000037	0.216842
7	2	0.3521	1162	0.007201	0.000043	0.235527
7	2	0.3621	1163	0.007443	0.00005	0.256482
7	2	0.3721	1164	0.007686	0.000059	0.279709
7	2	0.3821	1165	0.007915	0.000069	0.30526
7	2	0.3921	1166	0.008108	0.000081	0.332794
7	2	0.4021	1167	0.008232	0.000094	0.361326
7	2	0.4121	1168	0.008237	0.000108	0.389357
7	2	0.4221	1169	0.008058	0.000119	0.41355
7	2	0.4321	1170	0.007619	0.000126	0.429027
7	2	0.4421	1171	0.006859	0.000123	0.428514
7	2	0.4521	1172	0.00578	0.000107	0.404496
7	2	0.4621	1173	0.004497	0.000081	0.354462
7	2	0.4721	1174	0.003222	0.000052	0.287208
7	2	0.4821	1175	0.00214	0.000029	0.218118
7	2	0.4921	1176	0.001327	0.000015	0.157742
7	2	0.5021	1177	0.000764	0.000007	0.109604
7	2	0.5121	1178	0.0004	0.000003	0.072539
7	2	0.5221	1179	0.00018	0.000001	0.044587
7	2	0.5321	1180	0.00006	0	0.023501
7	2	0.5421	1181	0.000008	0	0.007719
7	2	0.5521	1182	0.000002	0	-0.003238
7	3	0.5581	1183	0.000017	0	-0.010349
7	3	0.5681	1184	0.00362	0.000011	-0.15933
7	3	0.5781	1185	0.014135	0.000044	-0.322634
7	3	0.5881	1186	0.032218	0.000099	-0.496368
7	4	0.5971	1187	0.054698	0.000165	-0.654442
7	4	0.6071	1188	0.040941	0.000128	-0.576731
7	4	0.6171	1189	0.028614	0.000092	-0.489879
7	4	0.6271	1190	0.018094	0.00006	-0.394674
7	4	0.6371	1191	0.009734	0.000033	-0.292268
7	4	0.6471	1192	0.003831	0.000013	-0.184394
7	4	0.6571	1193	0.000604	0.000002	-0.073168
7	4	0.6671	1194	0.000167	0	0.038166
7	4	0.6771	1195	0.002516	0.000008	0.149138
7	4	0.6871	1196	0.007536	0.000024	0.256309
7	4	0.6971	1197	0.015005	0.000046	0.357854
7	5	0.7011	1197	3.967539	0.012436	-3.784285
7	5	0.7111	1198	4.297951	0.013802	-3.985154
7	5	0.7211	1199	4.631337	0.015151	-4.174168
7	5	0.7311	1200	4.963865	0.016451	-4.348568
7	5	0.7411	1201	5.29189	0.017673	-4.506663
7	5	0.7511	1202	5.61211	0.018795	-4.647207
7	5	0.7611	1203	5.921667	0.019799	-4.769824
7	5	0.7711	1204	6.218191	0.020674	-4.87457
7	5	0.7811	1205	6.499791	0.021414	-4.961857
7	5	0.7911	1206	6.765029	0.022015	-5.032324
7	5	0.8011	1207	7.012866	0.022478	-5.086743
7	5	0.8111	1208	7.24262	0.022804	-5.125881
7	6	0.8191	1209	7.412694	0.022978	-5.147406
7	6	0.8291	1210	7.558919	0.023634	-5.209617
7	6	0.8391	1211	7.674282	0.024072	-5.249376
7	6	0.8491	1212	7.757854	0.024292	-5.266898
7	6	0.8591	1213	7.808973	0.024292	-5.262161
7	7	0.8641	1213	7.818337	0.024206	-5.250966
7	7	0.8741	1214	7.434962	0.023522	-5.174433
7	7	0.8841	1215	7.023871	0.022633	-5.07473
7	7	0.8941	1216	6.586303	0.021528	-4.948802
7	7	0.9041	1217	6.124788	0.020203	-4.794033
7	7	0.9141	1218	5.643468	0.018667	-4.608407
7	7	0.9241	1219	5.148332	0.016946	-4.391246
7	7	0.9341	1220	4.647219	0.015087	-4.143991
7	7	0.9441	1221	4.149445	0.013158	-3.870762
7	8	0.9481	1222	0.024635	0.000075	0.457605
7	8	0.9581	1223	0.045483	0.000197	0.721575
7	8	0.9681	1224	0.089157	0.00074	1.357875
7	8	0.9781	1225	0.573687	0.013888	5.702481
7	8	0.9881	1226	0.89446	0.014707	5.750485
7	8	0.9981	1227	1.09021	0.014835	5.668847
7	8	1.0081	1228	1.201761	0.014567	5.521159
7	8	1.0181	1229	1.254606	0.01403	5.331187
7	8	1.0281	1230	1.265915	0.013297	5.111649
7	8	1.0381	1231	1.24796	0.012426	4.870888
7	8	1.0481	1232	1.209871	0.011462	4.615426
7	8	1.0581	1233	1.158601	0.010446	4.350406
7	8	1.0681	1234	1.099491	0.009413	4.080826
7	8	1.0781	1235	1.036621	0.008395	3.810974
7	8	1.0881	1236	0.97305	0.007416	3.544836
7	8	1.0981	1237	0.910988	0.006499	3.286231
7	8	1.1081	1238	0.851941	0.005657	3.038497
7	8	1.1181	1239	0.796839	0.004899	2.804018
7	8	1.1281	1240	0.746161	0.004228	2.584771
7	8	1.1381	1241	0.700049	0.003642	2.381863
7	8	1.1481	1242	0.658409	0.003136	2.195677
7	8	1.1581	1243	0.620996	0.002702	2.025988
7	8	1.1681	1244	0.587481	0.002333	1.872212
7	8	1.1781	1245	0.5575	0.00202	1.733142
7	8	1.1881	1246	0.530682	0.001754	1.607806
7	9	1.1981	1247	0.505081	0.001526	1.493419
7	9	1.2081	1248	0.336386	0.001044	1.232118
7	9	1.2181	1249	0.197772	0.000625	0.951594
7	9	1.2281	1250	0.093824	0.000299	0.657038
7	9	1.2381	1251	0.027765	0.000088	0.356303
7	9	1.2481	1252	0.00077	0.000002	0.058714
7	9	1.2581	1253	0.011733	0.000036	-0.226655
7	10	1.2621	1253	0.025489	0.000077	-0.332194
7	10	1.2721	1254	0.00979	0.000031	-0.208319
7	10	1.2821	1255	0.001347	0.000004	-0.077932
7	10	1.2921	1256	0.000718	0.000002	0.057378
7	10	1.3021	1257	0.008328	0.000029	0.197138
7	10	1.3121	1258	0.024438	0.000087	0.33936
7	10	1.3221	1259	0.049132	0.000177	0.482502
7	10	1.3321	1260	0.082304	0.0003	0.624876
7	10	1.3421	1261	0.123662	0.000453	0.764757
7	10	1.3521	1262	0.172743	0.000635	0.900697
7	10	1.3621	1263	0.228935	0.000839	1.031328
7	10	1.3721	1264	0.291508	0.001061	1.155486
7	10	1.3821	1265	0.35965	0.001296	1.272236
7	10	1.3921	1266	0.432499	0.001536	1.380876
7	10	1.4021	1267	0.509179	0.001777	1.48085
7	10	1.4121	1268	0.588826	0.002012	1.572082
7	10	1.4221	1269	0.67061	0.002238	1.654383
7	10	1.4321	1270	0.753754	0.002451	1.727754
7	10	1.4421	1271	0.837544	0.002647	1.792448
8	1	0.0001	1272	0.035837	0.000108	-0.351124
8	1	0.0101	1273	0.039255	0.00012	-0.369743
8	1	0.0201	1274	0.042435	0.00013	-0.384614
8	1	0.0301	1275	0.045278	0.000137	-0.395245
8	2	0.0321	1275	0.045596	0.000138	-0.396061
8	2	0.0421	1276	0.029343	0.00009	-0.320928
8	2	0.0521	1277	0.016352	0.000051	-0.24128
8	2	0.0621	1278	0.006992	0.000022	-0.158403
8	2	0.0721	1279	0.001514	0.000005	-0.073659
8	2	0.0821	1280	0.000034	0	0.010902
8	3	0.0901	1281	0.001751	0.000005	0.078724
8	3	0.1001	1282	0.017235	0.000054	0.250742
8	3	0.1101	1283	0.049429	0.000157	0.428703
8	3	0.1201	1284	0.098537	0.000316	0.608464
8	3	0.1301	1285	0.163943	0.000528	0.785417
8	3	0.1401	1286	0.244263	0.000781	0.955502
8	3	0.1501	1287	0.337523	0.001064	1.115152
8	3	0.1601	1288	0.4414	0.001362	1.262087
8	4	0.1681	1289	0.528887	0.001599	1.368176
8	4	0.1781	1290	0.478279	0.001577	1.358889
8	4	0.1881	1291	0.423706	0.001529	1.338123
8	4	0.1981	1292	0.365373	0.00145	1.302976
8	4	0.2081	1293	0.303785	0.001332	1.249209
8	4	0.2181	1294	0.239935	0.00117	1.171037
8	4	0.2281	1295	0.175587	0.000959	1.060285
8	4	0.2381	1296	0.11374	0.000698	0.905127
8	4	0.2481	1297	0.05925	0.000406	0.690714
8	4	0.2581	1298	0.019145	0.000142	0.408098
8	4	0.2681	1299	0.000749	0.000005	0.080383
8	4	0.2781	1300	0.006483	0.000044	-0.228344
8	4	0.2881	1301	0.031843	0.000193	-0.476586
8	4	0.2981	1302	0.069953	0.000371	-0.661753
8	4	0.3081	1303	0.11519	0.000538	-0.797839
8	4	0.3181	1304	0.163743	0.00068	-0.897639
8	4	0.3281	1305	0.213176	0.000794	-0.970576
8	4	0.3381	1306	0.261964	0.00088	-1.023312
8	4	0.3481	1307	0.309169	0.000942	-1.060341
8	5	0.3491	1307	0.313082	0.000947	-1.062754
8	5	0.3591	1308	0.289243	0.000892	-1.031449
8	5	0.3691	1309	0.265186	0.000832	-0.995703
8	5	0.3791	1310	0.241134	0.000766	-0.955543
8	5	0.3891	1311	0.217318	0.000697	-0.911325
8	5	0.3991	1312	0.193977	0.000626	-0.86342
8	5	0.4091	1313	0.171342	0.000554	-0.812282
8	5	0.4191	1314	0.149636	0.000483	-0.758435
8	5	0.4291	1315	0.129062	0.000414	-0.702459
8	5	0.4391	1316	0.109796	0.000348	-0.64497
8	5	0.4491	1317	0.091986	0.000288	-0.586534
8	5	0.4591	1318	0.075742	0.000233	-0.527933
8	6	0.4671	1319	0.064116	0.000194	-0.482078
8	6	0.4771	1320	0.068667	0.000216	-0.508824
8	6	0.4871	1321	0.07248	0.000234	-0.529359
8	6	0.4971	1322	0.0753	0.000245	-0.542015
8	6	0.5071	1323	0.076945	0.000248	-0.545833
8	6	0.5171	1324	0.07734	0.000242	-0.5405
8	7	0.5251	1325	0.076327	0.000231	-0.528735
8	7	0.5351	1326	0.036535	0.000112	-0.367381
8	7	0.5451	1327	0.011041	0.000034	-0.202299
8	7	0.5551	1328	0.000349	0.000001	-0.035828
8	7	0.5651	1329	0.004549	0.000014	0.12932
8	7	0.5751	1330	0.023306	0.000071	0.291181
8	8	0.5761	1330	0.025962	0.000078	0.307177
8	8	0.5861	1331	0.061641	0.000192	0.480156
8	8	0.5961	1332	0.113828	0.000365	0.660783
8	8	0.6061	1333	0.183215	0.000603	0.847465
8	8	0.6161	1334	0.27013	0.000907	1.038371
8	8	0.6261	1335	0.374469	0.001277	1.231044
8	8	0.6361	1336	0.495659	0.001709	1.422774
8	8	0.6461	1337	0.632648	0.002195	1.610875
8	8	0.6561	1338	0.78394	0.002722	1.792688
8	8	0.6661	1339	0.947661	0.003276	1.965433
8	8	0.6761	1340	1.121651	0.00384	2.126784
8	8	0.6861	1341	1.303575	0.004397	2.274958
8	8	0.6961	1342	1.491038	0.00493	2.408335
8	8	0.7061	1343	1.68169	0.005423	2.52579
8	8	0.7161	1344	1.873316	0.005866	2.626829
8	8	0.7261	1345	2.063913	0.006247	2.711435
8	9	0.7281	1345	2.098524	0.006309	2.725015
8	9	0.7381	1346	1.962865	0.006024	2.66126
8	9	0.7481	1347	1.824174	0.005686	2.584288
8	9	0.7581	1348	1.683911	0.005305	2.495086
8	9	0.7681	1349	1.543602	0.004891	2.394919
8	9	0.7781	1350	1.404772	0.004456	2.285315
8	9	0.7881	1351	1.268882	0.004011	2.167967
8	9	0.7981	1352	1.137272	0.003568	2.044563
8	9	0.8081	1353	1.011121	0.003136	1.916999
8	9	0.8181	1354	0.891417	0.002724	1.786778
8	10	0.8251	1355	0.813419	0.002456	1.696921
8	10	0.8351	1356	0.855529	0.002645	1.760128
8	10	0.8451	1357	0.898109	0.002836	1.821953
8	10	0.8551	1358	0.940885	0.003027	1.881597
8	10	0.8651	1359	0.983559	0.003215	1.93858
8	10	0.8751	1360	1.025814	0.003397	1.992068
8	10	0.8851	1361	1.067324	0.003569	2.04149
8	10	0.8951	1362	1.10776	0.003728	2.086327
8	10	0.9051	1363	1.146802	0.003871	2.125856
8	10	0.9151	1364	1.184153	0.003996	2.159698
8	10	0.9251	1365	1.21954	0.004099	2.187502
8	10	0.9351	1366	1.252733	0.004179	2.20904
8	10	0.9451	1367	1.283544	0.004235	2.224139
8	10	0.9551	1368	1.311834	0.004267	2.233011
8	10	0.9651	1369	1.337514	0.004275	2.235728
8	10	0.9751	1370	1.360547	0.00426	2.232496
8	10	0.9851	1371	1.38094	0.004224	2.223844
8	11	0.9911	1371	1.395558	0.004218	2.22277
8	11	1.0011	1372	1.880781	0.008404	3.136114
8	11	1.0111	1373	2.574318	0.014986	4.186933
8	11	1.0211	1374	3.215878	0.018219	4.613409
8	11	1.0311	1375	3.733307	0.01992	4.820101
8	11	1.0411	1376	4.154486	0.021021	4.947564
8	11	1.0511	1377	4.503128	0.021801	5.034828
8	11	1.0611	1378	4.794794	0.022367	5.096372
8	11	1.0711	1379	5.039762	0.022768	5.138838
8	11	1.0811	1380	5.245066	0.023027	5.165422
8	11	1.0911	1381	5.415718	0.023158	5.177843
8	11	1.1011	1382	5.555425	0.023168	5.177242
8	11	1.1111	1383	5.667042	0.023062	5.164017
8	11	1.1211	1384	5.752857	0.022843	5.138641
8	11	1.1311	1385	5.814793	0.022515	5.10119
8	11	1.1411	1386	5.854542	0.02208	5.051713
8	11	1.1511	1387	5.87367	0.021543	4.990469
8	11	1.1611	1388	5.873688	0.020909	4.917501
8	11	1.1711	1389	5.856114	0.020185	4.833176
8	11	1.1811	1390	5.822505	0.019381	4.738055
8	11	1.1911	1391	5.774485	0.018508	4.632668
9	1	0.0001	1392	0.942493	0.002845	-1.854247
9	1	0.0101	1393	0.787134	0.002555	-1.754722
9	1	0.0201	1394	0.63307	0.002226	-1.63606
9	1	0.0301	1395	0.482659	0.001858	-1.492903
9	1	0.0401	1396	0.339377	0.001449	-1.317139
9	1	0.0501	1397	0.208533	0.001004	-1.095539
9	1	0.0601	1398	0.098526	0.000545	-0.80665
9	1	0.0701	1399	0.02285	0.000147	-0.417973
9	1	0.0801	1400	0.000945	0.000007	0.089234
9	1	0.0901	1401	0.047939	0.000337	0.633082
9	1	0.1001	1402	0.155687	0.000977	1.077488
9	1	0.1101	1403	0.30266	0.001664	1.405617
9	1	0.1201	1404	0.471923	0.002299	1.651742
9	1	0.1301	1405	0.653127	0.002863	1.843368
9	1	0.1401	1406	0.84007	0.00336	1.997185
9	1	0.1501	1407	1.02891	0.003796	2.123475
9	1	0.1601	1408	1.217182	0.004178	2.228546
9	1	0.1701	1409	1.403252	0.004511	2.316848
9	1	0.1801	1410	1.586007	0.0048	2.391348
9	2	0.1811	1410	1.601743	0.004823	2.397276
9	2	0.1911	1411	1.547388	0.004775	2.383859
9	2	0.2011	1412	1.488675	0.004693	2.362397
9	2	0.2111	1413	1.425806	0.004576	2.332389
9	2	0.2211	1414	1.359086	0.004425	2.293657
9	2	0.2311	1415	1.288933	0.00424	2.245858
9	2	0.2411	1416	1.215875	0.004025	2.189048
9	2	0.2511	1417	1.140547	0.003782	2.123421
9	2	0.2611	1418	1.063678	0.003517	2.049495
9	2	0.2711	1419	0.986066	0.003236	1.967774
9	2	0.2811	1420	0.908553	0.002943	1.879183
9	2	0.2911	1421	0.831989	0.002648	1.785033
9	2	0.3011	1422	0.757192	0.002356	1.686551
9	2	0.3111	1423	0.684911	0.002073	1.585073
9	3	0.3121	1423	0.677753	0.002047	1.575148
9	3	0.3221	1424	0.597185	0.001849	1.497284
9	3	0.3321	1425	0.516369	0.001628	1.405246
9	3	0.3421	1426	0.436941	0.001391	1.299839
9	3	0.3521	1427	0.360661	0.001151	1.182602
9	3	0.3621	1428	0.289285	0.000916	1.055932
9	3	0.3721	1429	0.224401	0.000699	0.922908
9	3	0.3821	1430	0.167272	0.000507	0.787218
9	4	0.3831	1430	0.162461	0.000491	0.774958
9	4	0.3931	1431	0.153626	0.000481	0.76637
9	4	0.4031	1432	0.14365	0.000463	0.750713
9	4	0.4131	1433	0.132683	0.000436	0.727936
9	4	0.4231	1434	0.120947	0.000402	0.698003
9	4	0.4331	1435	0.108721	0.000361	0.661534
9	4	0.4431	1436	0.096321	0.000317	0.619383
9	4	0.4531	1437	0.084072	0.000272	0.572974
9	4	0.4631	1438	0.072279	0.000227	0.523608
9	4	0.4731	1439	0.0612	0.000186	0.472885
9	5	0.4741	1439	0.06087	0.000184	0.470836
9	5	0.4841	1440	0.141191	0.000446	0.731878
9	5	0.4941	1441	0.257928	0.000841	1.004836
9	5	0.5041	1442	0.410967	0.001368	1.281272
9	5	0.5141	1443	0.597799	0.002006	1.551558
9	5	0.5241	1444	0.813825	0.002719	1.807247
9	5	0.5341	1445	1.053152	0.003467	2.042019
9	5	0.5441	1446	1.309539	0.004212	2.252696
9	5	0.5541	1447	1.577139	0.004925	2.438751
9	5	0.5641	1448	1.850914	0.005586	2.600985
9	6	0.5651	1449	1.878397	0.005652	2.616726
9	6	0.5751	1450	2.156798	0.006698	2.840259
9	6	0.5851	1451	2.452785	0.007818	3.060486
9	6	0.5951	1452	2.763356	0.008987	3.273848
9	6	0.6051	1453	3.084921	0.010177	3.476847
9	6	0.6151	1454	3.413469	0.011357	3.666326
9	6	0.6251	1455	3.744774	0.012495	3.839634
9	6	0.6351	1456	4.074582	0.013562	3.994704
9	6	0.6451	1457	4.398794	0.014531	4.130061
9	6	0.6551	1458	4.713595	0.015381	4.244695
9	6	0.6651	1459	5.015548	0.016096	4.338236
9	6	0.6751	1460	5.301653	0.016663	4.410375
9	6	0.6851	1461	5.569376	0.017075	4.46126
9	6	0.6951	1462	5.816664	0.017326	4.491189
9	7	0.6961	1462	5.838734	0.017349	4.493875
9	7	0.7061	1463	5.921125	0.018099	4.589693
9	7	0.7161	1464	5.9927	0.018793	4.676867
9	7	0.7261	1465	6.05198	0.019415	4.754137
9	7	0.7361	1466	6.097551	0.019954	4.820513
9	7	0.7461	1467	6.128102	0.020396	4.874789
9	7	0.7561	1468	6.142452	0.02073	4.916045
9	7	0.7661	1469	6.139582	0.020947	4.943465
9	7	0.7761	1470	6.118668	0.021036	4.95604
9	7	0.7861	1471	6.079109	0.020991	4.953087
9	7	0.7961	1472	6.020565	0.020808	4.933934
9	7	0.8061	1473	5.942987	0.020483	4.89802
9	7	0.8161	1474	5.846659	0.020017	4.844945
9	7	0.8261	1475	5.732228	0.019414	4.774526
9	7	0.8361	1476	5.600734	0.01868	4.686802
9	7	0.8461	1477	5.453623	0.01783	4.58246
9	7	0.8561	1478	5.292738	0.016878	4.462306
9	7	0.8661	1479	5.120278	0.015848	4.328023
9	7	0.8761	1480	4.938719	0.014763	4.181476
9	8	0.8771	1480	4.928085	0.014688	4.171189
9	8	0.8871	1481	5.528849	0.01701	4.487238
9	8	0.8971	1482	6.106627	0.019064	4.749898
9	8	0.9071	1483	6.648016	0.020778	4.959386
9	8	0.9171	1484	7.144657	0.022133	5.120169
9	8	0.9271	1485	7.591828	0.023134	5.237403
9	8	0.9371	1486	7.987206	0.023799	5.315972
9	9	0.9411	1486	8.125745	0.02397	5.336925
9	9	0.9511	1487	7.961448	0.023829	5.316653
9	9	0.9611	1488	7.75208	0.023419	5.26773
9	9	0.9711	1489	7.495764	0.022717	5.186977
9	9	0.9811	1490	7.19004	0.021687	5.068678
9	9	0.9911	1491	6.832597	0.020278	4.904414
9	10	0.9921	1491	6.799128	0.020142	4.888469
9	10	1.0021	1492	6.897758	0.021038	5.012538
9	10	1.0121	1493	6.929729	0.021596	5.093816
9	10	1.0221	1494	6.880079	0.021726	5.122186
9	10	1.0321	1495	6.729417	0.021283	5.07927
9	10	1.0421	1496	6.4527	0.020008	4.929079
9	11	1.0501	1497	6.127529	0.018188	4.697769
9	11	1.0601	1498	5.968869	0.017994	4.659019
9	11	1.0701	1499	5.803625	0.017726	4.611793
9	11	1.0801	1500	5.632477	0.017386	4.55631
9	11	1.0901	1501	5.456154	0.01698	4.492835
9	11	1.1001	1502	5.275427	0.016512	4.421685
9	11	1.1101	1503	5.091102	0.015987	4.34322
9	11	1.1201	1504	4.90401	0.015412	4.257852
9	11	1.1301	1505	4.714999	0.014793	4.166038
9	11	1.1401	1506	4.524926	0.014137	4.068289
9	11	1.1501	1507	4.334644	0.01345	3.965087
9	11	1.1601	1508	4.144995	0.012743	3.8572
9	11	1.1701	1509	3.956794	0.012021	3.745187
10	1	0.0001	1510	2.28981	0.006881	-2.832215
10	1	0.0101	1511	2.422258	0.007483	-2.9516
10	1	0.0201	1512	2.552477	0.008061	-3.06237
10	1	0.0301	1513	2.678931	0.008604	-3.163104
10	1	0.0401	1514	2.800214	0.009098	-3.25273
10	1	0.0501	1515	2.9151	0.009534	-3.33058
10	1	0.0601	1516	3.022575	0.009906	-3.396343
10	1	0.0701	1517	3.121848	0.010209	-3.450006
10	1	0.0801	1518	3.212344	0.01044	-3.491783
10	1	0.0901	1519	3.293691	0.010601	-3.522052
10	1	0.1001	1520	3.365699	0.010691	-3.541306
10	1	0.1101	1521	3.42834	0.010714	-3.550043
10	1	0.1201	1522	3.481724	0.010674	-3.549045
10	1	0.1301	1523	3.526075	0.010574	-3.538871
10	2	0.1311	1523	3.531716	0.01057	-3.538711
10	2	0.1411	1524	3.738303	0.011331	-3.651276
10	2	0.1511	1525	3.940762	0.012034	-3.752368
10	2	0.1611	1526	4.137888	0.012672	-3.841992
10	2	0.1711	1527	4.328718	0.013239	-3.920209
10	2	0.1811	1528	4.512516	0.013731	-3.987485
10	2	0.1911	1529	4.688738	0.014147	-4.044325
10	2	0.2011	1530	4.857008	0.014489	-4.091281
10	3	0.2021	1530	4.872456	0.014521	-4.095772
10	3	0.2121	1531	4.924741	0.014917	-4.155333
10	3	0.2221	1532	4.934743	0.01506	-4.18171
10	3	0.2321	1533	4.891094	0.014859	-4.161999
10	4	0.2411	1534	4.794996	0.014293	-4.090157
10	4	0.2511	1535	4.616128	0.013974	-4.046241
10	4	0.2611	1536	4.422218	0.013534	-3.985103
10	4	0.2711	1537	4.214975	0.012981	-3.907022
10	4	0.2811	1538	3.996382	0.012324	-3.812431
10	4	0.2911	1539	3.768691	0.011579	-3.701985
10	4	0.3011	1540	3.534393	0.01076	-3.57664
10	4	0.3111	1541	3.296175	0.009887	-3.43765
10	5	0.3121	1541	3.274314	0.009808	-3.424791
10	5	0.3221	1542	3.23922	0.009961	-3.446978
10	5	0.3321	1543	3.198895	0.010075	-3.462661
10	5	0.3421	1544	3.15332	0.010151	-3.471763
10	5	0.3521	1545	3.102531	0.010185	-3.473936
10	5	0.3621	1546	3.046618	0.010178	-3.469202
10	5	0.3721	1547	2.985724	0.010127	-3.457334
10	5	0.3821	1548	2.920049	0.010034	-3.438371
10	5	0.3921	1549	2.849843	0.009899	-3.412339
10	5	0.4021	1550	2.775407	0.009724	-3.379403
10	5	0.4121	1551	2.697088	0.00951	-3.339527
10	5	0.4221	1552	2.615277	0.009259	-3.292975
10	5	0.4321	1553	2.530401	0.008974	-3.239984
10	5	0.4421	1554	2.442921	0.008659	-3.180851
10	5	0.4521	1555	2.353325	0.008318	-3.115926
10	5	0.4621	1556	2.262118	0.007954	-3.045615
10	5	0.4721	1557	2.169818	0.007572	-2.970298
10	5	0.4821	1558	2.076944	0.007177	-2.890649
10	5	0.4921	1559	1.98401	0.006772	-2.807129
10	5	0.5021	1560	1.891514	0.006364	-2.72032
10	5	0.5121	1561	1.799934	0.005955	-2.630759
10	5	0.5221	1562	1.709713	0.00555	-2.539223
10	5	0.5321	1563	1.621259	0.005152	-2.446167
10	5	0.5421	1564	1.534938	0.004766	-2.352377
10	5	0.5521	1565	1.451068	0.004393	-2.258338
10	6	0.5541	1565	1.432809	0.004319	-2.239155
10	6	0.5641	1566	1.170573	0.003808	-2.101507
10	6	0.5741	1567	0.91081	0.003234	-1.936307
10	6	0.5841	1568	0.658347	0.002594	-1.733675
10	6	0.5941	1569	0.421097	0.001881	-1.476175
10	6	0.6041	1570	0.212902	0.001106	-1.132135
10	6	0.6141	1571	0.05903	0.000361	-0.646677
10	6	0.6241	1572	0.00001	0	0.008375
10	6	0.6341	1573	0.061369	0.000369	0.654153
10	6	0.6441	1574	0.214996	0.001095	1.128308
10	6	0.6541	1575	0.421696	0.001848	1.467516
10	6	0.6641	1576	0.657418	0.002545	1.724237
10	6	0.6741	1577	0.908841	0.003174	1.928333
10	6	0.6841	1578	1.168228	0.00374	2.096105
10	7	0.6921	1579	1.377939	0.004153	2.211588
10	7	0.7021	1580	1.606212	0.004937	2.40391
10	7	0.7121	1581	1.809432	0.005515	2.534033
10	8	0.7181	1582	1.916168	0.005765	2.587063
10	8	0.7281	1583	1.940658	0.006017	2.641722
10	8	0.7381	1584	1.964339	0.006267	2.695085
10	8	0.7481	1585	1.987042	0.006515	2.746752
10	8	0.7581	1586	2.008595	0.006757	2.79635
10	8	0.7681	1587	2.028824	0.006992	2.843716
10	8	0.7781	1588	2.047557	0.007217	2.888392
10	8	0.7881	1589	2.06462	0.007431	2.930234
10	8	0.7981	1590	2.079849	0.007632	2.9688
10	8	0.8081	1591	2.093085	0.007816	3.003885
10	8	0.8181	1592	2.10418	0.007983	3.035331
10	8	0.8281	1593	2.112996	0.00813	3.062724
10	8	0.8381	1594	2.119413	0.008255	3.085933
10	8	0.8481	1595	2.123326	0.008358	3.10486
10	8	0.8581	1596	2.124647	0.008436	3.119171
10	8	0.8681	1597	2.12331	0.008488	3.128811
10	8	0.8781	1598	2.11927	0.008515	3.133678
10	8	0.8881	1599	2.112505	0.008514	3.133698
10	8	0.8981	1600	2.103016	0.008487	3.128829
10	8	0.9081	1601	2.090828	0.008433	3.119065
10	8	0.9181	1602	2.075988	0.008353	3.104431
10	8	0.9281	1603	2.058571	0.008246	3.084991
10	8	0.9381	1604	2.038671	0.008115	3.060842
10	8	0.9481	1605	2.016405	0.007961	3.032119
10	8	0.9581	1606	1.99191	0.007784	2.998908
10	8	0.9681	1607	1.965342	0.007589	2.961594
10	8	0.9781	1608	1.936872	0.007375	2.920319
10	8	0.9881	1609	1.906686	0.007145	2.87527
10	8	0.9981	1610	1.874979	0.006903	2.826926
10	8	1.0081	1611	1.841953	0.00665	2.775508
10	8	1.0181	1612	1.807814	0.006388	2.721288
10	8	1.0281	1613	1.772771	0.006121	2.664771
10	8	1.0381	1614	1.737029	0.00585	2.606169
10	8	1.0481	1615	1.700786	0.005578	2.54599
10	8	1.0581	1616	1.664236	0.005306	2.484454
10	8	1.0681	1617	1.627559	0.005037	2.42197
10	9	1.0771	1618	1.594746	0.004803	2.365987
10	9	1.0871	1619	1.569973	0.004814	2.366075
10	9	1.0971	1620	1.536187	0.004764	2.351517
10	9	1.1071	1621	1.493812	0.004654	2.322377
10	9	1.1171	1622	1.443571	0.004489	2.279158
10	9	1.1271	1623	1.386447	0.004275	2.222789
11	1	0.0001	1624	0.037593	0.000114	0.368012
11	1	0.0101	1625	0.016805	0.000058	0.262092
11	1	0.0201	1626	0.003118	0.000012	0.120956
11	1	0.0301	1627	0.000861	0.000004	-0.068534
11	1	0.0401	1628	0.016234	0.000089	-0.32325
11	1	0.0501	1629	0.056395	0.000358	-0.644787
11	1	0.0601	1630	0.124441	0.000836	-0.98452
11	1	0.0701	1631	0.213616	0.001389	-1.266755
11	1	0.0801	1632	0.312076	0.001868	-1.467375
11	1	0.0901	1633	0.410788	0.00223	-1.602068
11	1	0.1001	1634	0.504833	0.002487	-1.690444
11	1	0.1101	1635	0.591962	0.002657	-1.746316
11	1	0.1201	1636	0.671368	0.002759	-1.778932
11	1	0.1301	1637	0.742983	0.002807	-1.794205
11	1	0.1401	1638	0.807116	0.002814	-1.796512
11	1	0.1501	1639	0.864254	0.002789	-1.788766
11	2	0.1591	1640	0.910254	0.002747	-1.776079
11	2	0.1691	1641	0.968467	0.003015	-1.860291
11	2	0.1791	1642	1.027848	0.003289	-1.943055
11	2	0.1891	1643	1.087932	0.003568	-2.023582
11	2	0.1991	1644	1.148205	0.003846	-2.100763
11	2	0.2091	1645	1.208119	0.004118	-2.17383
11	2	0.2191	1646	1.26711	0.004379	-2.241781
11	2	0.2291	1647	1.324614	0.004625	-2.303921
11	2	0.2391	1648	1.38009	0.00485	-2.359606
11	2	0.2491	1649	1.43303	0.005051	-2.408327
11	2	0.2591	1650	1.482979	0.005224	-2.449708
11	2	0.2691	1651	1.529543	0.005367	-2.483512
11	2	0.2791	1652	1.572399	0.005478	-2.509634
11	2	0.2891	1653	1.611298	0.005556	-2.528087
11	2	0.2991	1654	1.646067	0.0056	-2.538992
11	2	0.3091	1655	1.676606	0.005611	-2.542492
11	2	0.3191	1656	1.702889	0.005591	-2.53905
11	2	0.3291	1657	1.724951	0.005541	-2.528944
11	2	0.3391	1658	1.742891	0.005464	-2.512532
11	2	0.3491	1659	1.756856	0.005362	-2.490433
11	3	0.3541	1659	1.759884	0.005297	-2.476138
11	3	0.3641	1660	1.520339	0.004638	-2.316425
11	3	0.3741	1661	1.288177	0.003958	-2.139712
11	3	0.3841	1662	1.067342	0.003277	-1.947693
11	3	0.3941	1663	0.861825	0.002622	-1.743305
11	4	0.3991	1664	0.767604	0.002318	-1.639881
11	4	0.4091	1665	0.742808	0.00229	-1.63097
11	4	0.4191	1666	0.716911	0.002252	-1.61848
11	4	0.4291	1667	0.689988	0.002205	-1.602456
11	4	0.4391	1668	0.66213	0.002147	-1.582686
11	4	0.4491	1669	0.633445	0.002079	-1.559199
11	4	0.4591	1670	0.604055	0.002002	-1.532085
11	4	0.4691	1671	0.574098	0.001917	-1.501234
11	4	0.4791	1672	0.543724	0.001825	-1.466808
11	4	0.4891	1673	0.513096	0.001726	-1.428942
11	4	0.4991	1674	0.482383	0.001622	-1.387819
11	4	0.5091	1675	0.45176	0.001514	-1.343666
11	4	0.5191	1676	0.421401	0.001404	-1.296839
11	4	0.5291	1677	0.391481	0.001293	-1.247392
11	4	0.5391	1678	0.362167	0.001183	-1.195921
11	4	0.5491	1679	0.333618	0.001074	-1.14271
11	4	0.5591	1680	0.30598	0.000968	-1.088145
11	4	0.5691	1681	0.279383	0.000866	-1.032624
11	4	0.5791	1682	0.253939	0.00077	-0.976546
11	5	0.5801	1682	0.251418	0.00076	-0.971031
11	5	0.5901	1683	0.222528	0.000688	-0.923147
11	5	0.6001	1684	0.19436	0.000613	-0.870492
11	5	0.6101	1685	0.167211	0.000536	-0.813469
11	5	0.6201	1686	0.141375	0.000458	-0.752313
11	5	0.6301	1687	0.117134	0.000383	-0.687597
11	5	0.6401	1688	0.094747	0.000311	-0.619892
11	5	0.6501	1689	0.074444	0.000244	-0.54984
11	5	0.6601	1690	0.056416	0.000185	-0.478134
11	5	0.6701	1691	0.04081	0.000133	-0.405423
11	5	0.6801	1692	0.027724	0.000089	-0.332618
11	5	0.6901	1693	0.017204	0.000054	-0.260285
11	5	0.7001	1694	0.009248	0.000029	-0.189221
11	5	0.7101	1695	0.003804	0.000012	-0.120101
11	6	0.7111	1695	0.003402	0.00001	-0.113494
11	6	0.7211	1696	0.000918	0.000003	-0.05997
11	6	0.7311	1697	0.000002	0	-0.002284
11	6	0.7411	1698	0.000828	0.000003	0.058714
11	6	0.7511	1699	0.003532	0.000012	0.122807
11	6	0.7611	1700	0.008188	0.000029	0.188546
11	6	0.7711	1701	0.0148	0.000052	0.254729
11	6	0.7811	1702	0.023294	0.000082	0.319908
11	6	0.7911	1703	0.03352	0.000118	0.382913
11	6	0.8011	1704	0.045261	0.000158	0.442329
11	6	0.8111	1705	0.058249	0.000199	0.497109
11	6	0.8211	1706	0.07219	0.000241	0.546648
11	6	0.8311	1707	0.086779	0.000281	0.590338
11	6	0.8411	1708	0.101726	0.000318	0.62787
11	7	0.8491	1709	0.113659	0.000344	0.653477
11	7	0.8591	1710	0.118369	0.000366	0.671863
11	7	0.8691	1711	0.122784	0.000386	0.687836
11	7	0.8791	1712	0.126838	0.000403	0.701107
11	7	0.8891	1713	0.130474	0.000417	0.711453
11	7	0.8991	1714	0.133647	0.000427	0.71872
11	7	0.9091	1715	0.136322	0.000434	0.722841
11	7	0.9191	1716	0.138479	0.000436	0.723828
11	7	0.9291	1717	0.140111	0.000435	0.721776
11	7	0.9391	1718	0.141227	0.00043	0.716778
11	8	0.9421	1718	0.141336	0.000428	0.714643
11	8	0.9521	1719	0.129275	0.000402	0.692722
11	8	0.9621	1720	0.117256	0.000375	0.667991
11	8	0.9721	1721	0.105369	0.000344	0.640288
11	8	0.9821	1722	0.093707	0.000313	0.609764
11	8	0.9921	1723	0.082368	0.00028	0.576535
11	8	1.0021	1724	0.07145	0.000246	0.540774
11	8	1.0121	1725	0.061051	0.000213	0.5027
11	8	1.0221	1726	0.051264	0.00018	0.462581
11	8	1.0321	1727	0.042175	0.000149	0.420721
11	8	1.0421	1728	0.033862	0.00012	0.37746
11	8	1.0521	1729	0.02639	0.000094	0.333158
11	8	1.0621	1730	0.019811	0.00007	0.288112
11	8	1.0721	1731	0.014162	0.00005	0.242868
11	8	1.0821	1732	0.009466	0.000033	0.197629
11	8	1.0921	1733	0.005731	0.00002	0.15283
11	8	1.1021	1734	0.00295	0.00001	0.1089
11	8	1.1121	1735	0.001102	0.000004	0.065894
11	8	1.1221	1736	0.000154	0	0.024292
11	8	1.1321	1737	0.000064	0	-0.015422
11	8	1.1421	1738	0.00078	0.000002	-0.053746
11	9	1.1481	1739	0.001541	0.000005	-0.075101
11	9	1.1581	1740	0.000275	0.000001	-0.032048
11	9	1.1681	1741	0.000046	0	0.013192
11	9	1.1781	1742	0.000938	0.000003	0.060761
11	9	1.1881	1743	0.003004	0.00001	0.109593
11	9	1.1981	1744	0.006259	0.000021	0.158943
11	9	1.2081	1745	0.010678	0.000037	0.207845
11	9	1.2181	1746	0.016197	0.000055	0.255495
11	9	1.2281	1747	0.022712	0.000077	0.301155
11	9	1.2381	1748	0.030088	0.0001	0.343826
11	9	1.2481	1749	0.038169	0.000123	0.383163
11	9	1.2581	1750	0.046787	0.000147	0.418625
11	10	1.2681	1751	0.055833	0.000169	0.450442
11	10	1.2781	1752	0.072809	0.000241	0.537688
11	10	1.2881	1753	0.093752	0.000342	0.63961
11	10	1.2981	1754	0.119473	0.000483	0.759166
11	10	1.3081	1755	0.150897	0.00068	0.899406
11	10	1.3181	1756	0.188996	0.00095	1.062725
11	10	1.3281	1757	0.234561	0.001312	1.248532
11	10	1.3381	1758	0.287763	0.001769	1.44907
11	10	1.3481	1759	0.347614	0.002289	1.648142
11	10	1.3581	1760	0.411848	0.002811	1.826941
11	10	1.3681	1761	0.477587	0.003281	1.974242
11	10	1.3781	1762	0.542245	0.003668	2.08856
11	11	1.3851	1763	0.586097	0.003889	2.151478
11	11	1.3951	1764	0.672598	0.004371	2.278122
11	11	1.4051	1765	0.757698	0.004785	2.381141
11	11	1.4151	1766	0.840259	0.005138	2.465005
11	11	1.4251	1767	0.919565	0.005435	2.533124
11	11	1.4351	1768	0.995193	0.005682	2.58823
11	11	1.4451	1769	1.066912	0.005885	2.632517
11	11	1.4551	1770	1.13462	0.006047	2.667387
11	11	1.4651	1771	1.198301	0.006173	2.694174
11	11	1.4751	1772	1.257998	0.006267	2.713961
11	11	1.4851	1773	1.313789	0.00633	2.727331
11	11	1.4951	1774	1.365781	0.006366	2.735115
11	11	1.5051	1775	1.414096	0.006376	2.737661
11	11	1.5151	1776	1.458869	0.006363	2.735607
11	11	1.5251	1777	1.500244	0.006328	2.729166
11	11	1.5351	1778	1.538367	0.006274	2.718873
11	11	1.5451	1779	1.57339	0.006202	2.704863
11	11	1.5551	1780	1.605465	0.006114	2.687613
11	11	1.5651	1781	1.634746	0.00601	2.667215
11	11	1.5751	1782	1.661383	0.005895	2.644108
11	11	1.5851	1783	1.685529	0.005767	2.618357
11	11	1.5951	1784	1.707331	0.00563	2.590378
11	11	1.6051	1785	1.726935	0.005483	2.56022
12	1	0.0001	1786	0.027602	0.000083	0.311926
12	1	0.0101	1787	0.013029	0.00004	0.216197
12	1	0.0201	1788	0.003744	0.000012	0.116685
12	1	0.0301	1789	0.000056	0	0.014162
12	1	0.0401	1790	0.002198	0.000007	-0.090332
12	1	0.0501	1791	0.010326	0.000033	-0.196618
12	1	0.0601	1792	0.024503	0.000079	-0.303483
12	1	0.0701	1793	0.044703	0.000145	-0.410061
12	1	0.0801	1794	0.070811	0.000229	-0.515662
12	1	0.0901	1795	0.102626	0.000329	-0.619334
12	1	0.1001	1796	0.139868	0.000444	-0.720401
12	1	0.1101	1797	0.182189	0.000571	-0.818181
12	1	0.1201	1798	0.229181	0.000707	-0.912156
12	1	0.1301	1799	0.280391	0.000849	-1.001637
12	2	0.1311	1799	0.284341	0.00086	-1.008111
12	2	0.1411	1800	0.203816	0.000637	-0.865467
12	2	0.1511	1801	0.133829	0.000429	-0.708335
12	2	0.1611	1802	0.076868	0.00025	-0.539582
12	2	0.1711	1803	0.034942	0.000114	-0.36377
12	2	0.1811	1804	0.009261	0.00003	-0.186125
12	2	0.1911	1805	0.000043	0	-0.012448
12	2	0.2011	1806	0.006515	0.00002	0.15197
12	3	0.2051	1807	0.012969	0.000039	0.212911
12	3	0.2151	1808	0.012624	0.000039	0.212697
12	3	0.2251	1809	0.01226	0.000039	0.211986
12	3	0.2351	1810	0.011879	0.000039	0.210832
12	3	0.2451	1811	0.011482	0.000038	0.209306
12	3	0.2551	1812	0.011068	0.000038	0.207238
12	3	0.2651	1813	0.010641	0.000037	0.204697
12	3	0.2751	1814	0.010201	0.000036	0.201683
12	3	0.2851	1815	0.009751	0.000034	0.198203
12	3	0.2951	1816	0.009293	0.000033	0.194268
12	3	0.3051	1817	0.008828	0.000032	0.189985
12	3	0.3151	1818	0.00836	0.00003	0.185204
12	3	0.3251	1819	0.007891	0.000029	0.180037
12	3	0.3351	1820	0.007424	0.000027	0.17452
12	3	0.3451	1821	0.006961	0.000025	0.168608
12	3	0.3551	1822	0.006505	0.000023	0.162513
12	3	0.3651	1823	0.006057	0.000022	0.156191
12	3	0.3751	1824	0.005621	0.00002	0.149688
12	3	0.3851	1825	0.005198	0.000018	0.143049
12	3	0.3951	1826	0.00479	0.000016	0.136238
12	3	0.4051	1827	0.004398	0.000015	0.129475
12	3	0.4151	1828	0.004024	0.000013	0.122707
12	3	0.4251	1829	0.003669	0.000012	0.115973
12	3	0.4351	1830	0.003332	0.00001	0.109245
12	3	0.4451	1831	0.003016	0.000009	0.102701
12	4	0.4511	1831	0.002805	0.000008	0.09834
12	4	0.4611	1832	0.000478	0.000002	0.040892
12	4	0.4711	1833	0.000096	0	-0.018369
12	4	0.4811	1834	0.001745	0.000005	-0.079134
12	4	0.4911	1835	0.005445	0.000017	-0.139879
12	4	0.5011	1836	0.011143	0.000035	-0.19975
12	4	0.5111	1837	0.018717	0.000058	-0.257513
12	4	0.5211	1838	0.027983	0.000086	-0.312304
12	5	0.5291	1839	0.036205	0.00011	-0.35227
12	5	0.5391	1840	0.02296	0.000071	-0.282363
12	5	0.5491	1841	0.012558	0.000039	-0.209726
12	5	0.5591	1842	0.005203	0.000016	-0.135212
12	5	0.5691	1843	0.001024	0.000003	-0.059912
12	5	0.5791	1844	0.000065	0	0.015012
12	5	0.5891	1845	0.002286	0.000007	0.088842
12	6	0.5931	1845	0.00405	0.000012	0.118036
12	6	0.6031	1846	0.012372	0.000038	0.208106
12	6	0.6131	1847	0.025388	0.000079	0.299992
12	6	0.6231	1848	0.043125	0.000134	0.392703
12	6	0.6331	1849	0.065491	0.000204	0.484852
12	6	0.6431	1850	0.092272	0.000285	0.575358
12	6	0.6531	1851	0.123143	0.000375	0.662877
12	7	0.6571	1852	0.137117	0.000416	0.699022
12	7	0.6671	1853	0.257522	0.000987	1.076949
12	7	0.6771	1854	0.461201	0.002393	1.676382
12	7	0.6871	1855	0.785062	0.005189	2.468224
12	7	0.6971	1856	1.178874	0.007787	3.023105
12	7	0.7071	1857	1.560877	0.009461	3.331704
12	7	0.7171	1858	1.904034	0.010549	3.517596
12	7	0.7271	1859	2.204699	0.011267	3.634873
12	7	0.7371	1860	2.464974	0.011723	3.707418
12	7	0.7471	1861	2.688155	0.011977	3.747105
12	7	0.7571	1862	2.877594	0.012065	3.760772
12	7	0.7671	1863	3.036442	0.012013	3.752798
12	7	0.7771	1864	3.167624	0.011843	3.726304
12	7	0.7871	1865	3.273879	0.011571	3.683741
12	7	0.7971	1866	3.357796	0.011215	3.627212
12	7	0.8071	1867	3.42184	0.010791	3.558726
12	8	0.8161	1868	3.464663	0.010374	3.490071
12	8	0.8261	1869	3.526364	0.010982	3.589384
12	8	0.8361	1870	3.585326	0.011595	3.68676
12	8	0.8461	1871	3.640733	0.012205	3.781377
12	8	0.8561	1872	3.691697	0.012807	3.872741
12	8	0.8661	1873	3.737262	0.013396	3.960051
12	8	0.8761	1874	3.7764	0.013965	4.042842
12	8	0.8861	1875	3.808009	0.014507	4.120381
12	8	0.8961	1876	3.830905	0.015016	4.192174
12	8	0.9061	1877	3.843804	0.015486	4.257687
12	8	0.9161	1878	3.845305	0.015911	4.31649
12	8	0.9261	1879	3.833853	0.016285	4.367883
12	8	0.9361	1880	3.807695	0.016601	4.411376
12	8	0.9461	1881	3.764807	0.016853	4.446309
12	8	0.9561	1882	3.702794	0.017033	4.47194
12	8	0.9661	1883	3.618745	0.01713	4.486958
12	8	0.9761	1884	3.509014	0.017132	4.489741
12	8	0.9861	1885	3.368892	0.017018	4.477659
12	8	0.9961	1886	3.192113	0.016752	4.445796
12	8	1.0061	1887	2.970125	0.016274	4.38537
12	8	1.0161	1888	2.691227	0.01545	4.276509
12	8	1.0261	1889	2.341	0.013964	4.069176
12	8	1.0361	1890	1.915594	0.010994	3.613383
12	8	1.0461	1891	1.491843	0.00648	2.775894
12	8	1.0561	1892	1.180714	0.003741	2.110806
12	9	1.0581	1892	1.138216	0.00345	2.027323
12	9	1.0681	1893	1.82921	0.0099	3.430491
12	9	1.0781	1894	2.525898	0.013708	4.032051
12	9	1.0881	1895	2.941138	0.01443	4.132141
12	9	1.0981	1896	3.18249	0.014368	4.12005
12	9	1.1081	1897	3.316698	0.013981	4.062705
12	9	1.1181	1898	3.379558	0.013417	3.980065
12	9	1.1281	1899	3.392285	0.01274	3.880481
12	9	1.1381	1900	3.368645	0.01199	3.768171
12	9	1.1481	1901	3.318247	0.01119	3.645848
12	9	1.1581	1902	3.248185	0.010365	3.515784
12	9	1.1681	1903	3.163923	0.009529	3.379687
12	10	1.1691	1903	3.160004	0.00947	3.369817
12	10	1.1791	1904	3.579433	0.010927	3.612922
12	10	1.1891	1905	3.988737	0.012245	3.818131
12	10	1.1991	1906	4.377923	0.013366	3.983477
12	10	1.2091	1907	4.739571	0.014262	4.110071
12	11	1.2141	1907	4.901766	0.014608	4.157662
12	11	1.2241	1908	4.5092	0.013684	4.018055
Results Table 2 Report of Interval mapping for BC1F2 (47) population
chrom	Marker	Position	LR0	a0	d0	R0
1	1	0.001	2.786105	-2.308839	4.494275	0.009173
1	1	0.0101	2.829616	-2.351214	4.605382	0.009624
1	1	0.0192	2.876706	-2.395978	4.716176	0.010087
1	1	0.0283	2.927527	-2.443129	4.826373	0.010562
1	1	0.0374	2.982231	-2.492651	4.93573	0.011048
1	1	0.0465	3.040967	-2.544514	5.044297	0.011545
1	1	0.0556	3.10388	-2.598671	5.151717	0.012051
1	1	0.0647	3.171109	-2.655061	5.258059	0.012565
1	1	0.0738	3.242787	-2.713608	5.362959	0.013084
1	1	0.0829	3.319036	-2.774216	5.466358	0.013609
1	1	0.092	3.399968	-2.836778	5.568233	0.014137
1	1	0.1011	3.485681	-2.901166	5.668159	0.014666
1	1	0.1102	3.576255	-2.967241	5.766059	0.015194
1	1	0.1193	3.671755	-3.034845	5.861848	0.015718
1	1	0.1284	3.772219	-3.103808	5.955047	0.016237
1	1	0.1375	3.877663	-3.173948	6.045502	0.016747
1	1	0.1466	3.988075	-3.245067	6.132912	0.017246
1	1	0.1557	4.10341	-3.316958	6.216938	0.01773
1	2	0.1648	6.264813	-3.389405	6.297204	0.018196
1	2	0.1739	6.299844	-3.462183	6.373289	0.018639
[truncated: 1,087 more rows]
[truncated: 5 more columns]
